# Supplementary material for: Profiling and Discrimination of Euryale Ferox Seeds from Different Processing Methods Using Liquid Chromatography High-Resolution Mass Spectrometry Combined with Molecular Networking and Statistical Analysis
Source: Metabolites. 2025 Mar 25;15(4):225. doi: 10.3390/metabo15040225 (PMC12028916; doi:10.3390/metabo15040225)
Supplement: Supplementary file 1 [file metabolites-15-00225-s001.zip]

Archive with 1 entries (1 files):
- metabolites-3544190-supplementary.xlsx
