# Supplementary material for: Profiling and Discrimination of Euryale Ferox Seeds from Different Processing Methods Using Liquid Chromatography High-Resolution Mass Spectrometry Combined with Molecular Networking and Statistical Analysis
Source: Metabolites. 2025 Mar 25;15(4):225. doi: 10.3390/metabo15040225 (PMC12028916; doi:10.3390/metabo15040225)
Supplement: Supplementary file 1 [file metabolites-15-00225-s001.zip › metabolites-3544190-supplementary.xlsx]

## Sheet: Table S1
	Table S1 Detailed information of 438 compounds identified by searching databases and GNPS
No.	Database	tR/min	m/zmeasured	m/ztheoretical	Δm/z	Adduct type	Class	Total score	Name	Formula	Monoisotopic Mass	CID*	SMILES
1	GNPS-MS1	6.477	177.091	177.092	2.03285	[M+H]+	Cinnamic acids and derivatives		2-Benzylidenebutanoic Acid	C11H12O2	176.084	235117	O=C(O)C(=CC=1C=CC=CC1)CC
2a	MSMS_Public_EXP_VS17	9.254	177.053	177.055	10.5549	[M+H-H2O]+	Cinnamic acids and derivatives	0.86	(E)-3-(4-Hydroxy-3-Methoxyphenyl)Prop-2-Enoic Acid	C10H10O4	194.058	445858	COC1=C(C=CC(=C1)C=CC(=O)O)O
3	GNPS	4.52	193.086	193.086	2.48034	[M+H-H2O]+	Cinnamic acids and derivatives	0.910739	4-(3-Hydroxyprop-1-Enyl)-2,6-Dimethoxyphenol	C11H14O4	210.089	439703	COC1=CC(=CC(=C1O)OC)C=CCO
4	GNPS	4.98	207.065	207.066	3.59055	[M+H-H2O]+	Cinnamic acids and derivatives	0.880543	3-(4-Hydroxy-3,5-Dimethoxyphenyl)Prop-2-Enoic Acid	C11H12O5	224.068	10743	COC1=CC(=CC(=C1O)OC)C=CC(=O)O
5	GNPS	4.623	492.208	492.208	0.216148	[M+NH4]+	Cinnamic acids and derivatives	0.817535	(2R,3S,4S,5R,6R)-2-(Hydroxymethyl)-6-[[(2R,3S,4S,5R,6S)-3,4,5-Trihydroxy-6-(2-Hydroxy-4-Prop-2-Enylphenoxy)Oxan-2-Yl]Methoxy]Oxane-3,4,5-Triol	C21H30O12	474.174	45359647	C=CCC1=CC(=C(C=C1)OC2C(C(C(C(O2)COC3C(C(C(C(O3)CO)O)O)O)O)O)O)O
6	GNPS	0.91	179.056	179.056	2.46795	[M-H]-	Carbohydrates and carbohydrate conjugates	0.944545	(2S,3R,4S,5R,6R)-6-(Hydroxymethyl)Oxane-2,3,4,5-Tetrol	C6H12O6	180.063	439357	C(C1C(C(C(C(O1)O)O)O)O)O
7	GNPS	0.91	401.125	401.13	11.1224	[M+HAC-H]-	Carbohydrates and carbohydrate conjugates	0.961448	(2R,3S,4S,5R,6R)-2-(Hydroxymethyl)-6-[(2R,3R,4S,5S,6R)-3,4,5-Trihydroxy-6-(Hydroxymethyl)Oxan-2-Yl]Oxyoxane-3,4,5-Triol	C12H22O11	342.116	7427	C(C1C(C(C(C(O1)OC2C(C(C(C(O2)CO)O)O)O)O)O)O)O
8	FiehnHILIC	0.843	343.125	343.124	2.09397	[M+H]+	Carbohydrates and carbohydrate conjugates	0.825	2-(Hydroxymethyl)-6-[4,5,6-Trihydroxy-2-(Hydroxymethyl)Oxan-3-Yl]Oxyoxane-3,4,5-Triol	C12H22O11	342.116	294	C(C1C(C(C(C(O1)OC2C(OC(C(C2O)O)O)CO)O)O)O)O
9	MSMS_Public_EXP_VS17	0.91	341.108	341.108	1.70477	[M-H]-	Carbohydrates and carbohydrate conjugates	0.943	Hex-2-ulofuranosyl hexopyranoside	C12H22O11	342.116	1115	C(C1C(C(C(C(O1)OC2(C(C(C(O2)CO)O)O)CO)O)O)O)O
10	MSMS_Public_EXP_VS17	4.999	401.144	401.145	2.78458	[M-H]-	Carbohydrates and carbohydrate conjugates	0.79	2-[[3,4-Dihydroxy-4-(Hydroxymethyl)Oxolan-2-Yl]Oxymethyl]-6-Phenylmethoxyoxane-3,4,5-Triol	C18H26O10	402.153	14079044	C1C(C(C(O1)OCC2C(C(C(C(O2)OCC3=CC=CC=C3)O)O)O)O)(CO)O
11	MassBank	0.892	503.162	503.161	1.91801	[M-H]-	Carbohydrates and carbohydrate conjugates	0.931	(2S,3R,4S,5R,6R)-2-[[(2R,3S,4S,5R,6R)-6-[(2S,3S,4S,5R)-3,4-Dihydroxy-2,5-Bis(Hydroxymethyl)Oxolan-2-Yl]Oxy-3,4,5-Trihydroxyoxan-2-Yl]Methoxy]-6-(Hydroxymethyl)Oxane-3,4,5-Triol	C18H32O16	504.169	439242	C(C1C(C(C(C(O1)OCC2C(C(C(C(O2)OC3(C(C(C(O3)CO)O)O)CO)O)O)O)O)O)O)O
12	GNPS	6.57	475.182	475.182	0.954477	[M-H]-	Carbohydrates and carbohydrate conjugates	0.718088	[(1S,2S,5S,6S,7S)-5-Hydroxy-5-(Hydroxymethyl)-10-[[(2R,3R,4S,5S,6R)-3,4,5-Trihydroxy-6-(Hydroxymethyl)Oxan-2-Yl]Oxymethyl]-3,8-Dioxatricyclo[4.4.0.02,4]Dec-9-En-7-Yl] 3-Methylbutanoate	C21H32O12	476.189	57509415	CC(C)CC(=O)OC1C2C(C3C(C2(CO)O)O3)C(=CO1)COC4C(C(C(C(O4)CO)O)O)O
13	GNPS-MS1	4.838	456.245	456.243	3.94526	[M+Na]+	Carbohydrates and carbohydrate conjugates		N-[4-Amino-3-[3-Amino-6-(1-Aminoethyl)Oxan-2-Yl]Oxy-2,5-Dihydroxy-6-Methoxycyclohexyl]-2-Formamido-N-Methylacetamide	C18H35N5O7	433.254	194572	O=C(N(C)C1C(O)C(OC2OC(CCC2N)C(N)C)C(N)C(O)C1OC)CN=CO
14	GNPS-MS1	4.838	464.215	464.213	3.0374	[M+H]+	Carbohydrates and carbohydrate conjugates		N-[4,5-Dihydroxy-6-(Hydroxymethyl)-2-[(4,4,11,11-Tetramethyl-3,5,7,10,12-Pentaoxatricyclo[7.3.0.02,6]Dodecan-8-Yl)Methoxy]Oxan-3-Yl]Acetamide	C20H33NO11	463.205	3669399	O=C(NC1C(OCC2OC3OC(OC3C4OC(OC24)(C)C)(C)C)OC(CO)C(O)C1O)C
15	GNPS-MS1	1.877	496.204	496.206	2.94233	[M+Na]+	Carbohydrates and carbohydrate conjugates		2-[3,4-Dihydroxy-4,6-Dimethyl-5-(Methylamino)Oxan-2-Yl]Oxy-4,6-Dihydroxy-3-Methyl-8-Prop-1-Enyl-5,6-Dihydropyrrolo[2,1-C][1,4]Benzodiazepin-11-One	C24H31N3O7	473.216	324806	O=C1C2=CC(OC3OC(C)C(NC)C(O)(C)C3O)=C(C(O)=C2NC(O)C4=CC(C=CC)=CN14)C
16	GNPS-MS1	4.149	589.266	589.262	5.28627	[M+Na]+	Carbohydrates and carbohydrate conjugates		2,3,4'-Trihydroxy-4,4,7,8A-Tetramethyl-6'-[[3,4,5-Trihydroxy-6-(Hydroxymethyl)Oxan-2-Yl]Oxymethyl]Spiro[2,3,4A,5,6,7-Hexahydro-1H-Naphthalene-8,2'-3H-1-Benzofuran]-7'-Carbaldehyde	C29H42O11	566.273	162953666	O=CC1=C2OC3(CC2=C(O)C=C1COC4OC(CO)C(O)C(O)C4O)C(C)CCC5C(C)(C)C(O)C(O)CC53C
16	GNPS-MS1	4.149	589.266	589.265	1.19641	[M+H]+	Carbohydrates and carbohydrate conjugates		4-[5-[2-(3,4,4A,5,6,7,8,8A-Octahydro-1H-Isochromen-5-Yl)Ethyl]-3,4,5-Trihydroxy-6-(Hydroxymethyl)Oxan-2-Yl]Oxy-6-Acetyl-5-Hydroxy-7-Methylnaphthalene-2-Carboxylic Acid	C31H40O11	588.257	162879218	O=C(O)C1=CC(OC2OC(CO)C(O)(CCC3CCCC4COCCC43)C(O)C2O)=C5C(O)=C(C(=O)C)C(=CC5=C1)C
17	GNPS-MS1	3.92	626.267	626.258	14.3232	[M+Na]+	Carbohydrates and carbohydrate conjugates		[6-[2-[4-[2-(Dimethylamino)Ethyl]Phenoxy]-3,5-Dihydroxy-6-Methyloxan-4-Yl]Oxy-3,4,5-Trihydroxyoxan-2-Yl]Methyl 3-Phenylprop-2-Enoate	C31H41NO11	603.268	163031724	O=C(OCC1OC(OC2C(O)C(OC3=CC=C(C=C3)CCN(C)C)OC(C)C2O)C(O)C(O)C1O)C=CC=4C=CC=CC4
17	GNPS-MS1	3.92	626.267	626.258	14.3232	[M+Na]+	Carbohydrates and carbohydrate conjugates		Ethyl 4-Cyclohexyloxy-1-(5-Oxopyrrolidin-3-Yl)-5-[3,4,5-Trihydroxy-6-(Hydroxymethyl)Oxan-2-Yl]Oxy-6,7,8,9-Tetrahydrobenzo[E][1]Benzofuran-7-Carboxylate	C31H41NO11	603.268	163100839	O=C(OCC)C1CC2=C(OC3OC(CO)C(O)C(O)C3O)C(OC4CCCCC4)=C5OC=C(C5=C2CC1)C6CNC(=O)C6
17	GNPS-MS1	3.92	626.267	626.258	14.3232	[M+Na]+	Carbohydrates and carbohydrate conjugates		[6-[6-[4-[2-(Dimethylamino)Ethyl]Phenoxy]-4,5-Dihydroxy-2-Methyloxan-3-Yl]Oxy-3,4,5-Trihydroxyoxan-2-Yl]Methyl 3-Phenylprop-2-Enoate	C31H41NO11	603.268	162818490	O=C(OCC1OC(OC2C(O)C(O)C(OC3=CC=C(C=C3)CCN(C)C)OC2C)C(O)C(O)C1O)C=CC=4C=CC=CC4
18	GNPS-MS1	4.149	606.295	606.291	5.70683	[M+H]+	Carbohydrates and carbohydrate conjugates		Ethyl 4-(4-Methylpentoxy)-1-(5-Oxopyrrolidin-3-Yl)-5-[3,4,5-Trihydroxy-6-(Hydroxymethyl)Oxan-2-Yl]Oxy-6,7,8,9-Tetrahydrobenzo[E][1]Benzofuran-7-Carboxylate	C31H43NO11	605.284	162841982	O=C(OCC)C1CC2=C(OC3OC(CO)C(O)C(O)C3O)C(OCCCC(C)C)=C4OC=C(C4=C2CC1)C5CNC(=O)C5
19	GNPS-MS1	3.974	618.295	618.291	5.43433	[M+H]+	Carbohydrates and carbohydrate conjugates		Ethyl 3-[7-Cyclopentyloxy-3-(1-Oxo-2-Azaspiro[4.4]Nonan-4-Yl)-6-[3,4,5-Trihydroxy-6-(Hydroxymethyl)Oxan-2-Yl]Oxy-1-Benzofuran-5-Yl]Propanoate	C32H43NO11	617.284	162835818	O=C(OCC)CCC1=CC2=C(OC=C2C3CNC(=O)C43CCCC4)C(OC5CCCC5)=C1OC6OC(CO)C(O)C(O)C6O
20	GNPS-MS1	4.184	640.283	640.273	14.7125	[M+Na]+	Carbohydrates and carbohydrate conjugates		Ethyl 12-(4-Methylpentoxy)-4-Oxo-13-[3,4,5-Trihydroxy-6-(Hydroxymethyl)Oxan-2-Yl]Oxy-10-Oxa-5-Azapentacyclo[9.6.2.03,7.08,19.014,18]Nonadeca-8,11(19),12,14(18)-Tetraene-16-Carboxylate	C32H43NO11	617.284	163075328	O=C(OCC)C1CC2=C(OC3OC(CO)C(O)C(O)C3O)C(OCCCC(C)C)=C4OC=C5C4=C2C(C1)CC6C(=O)NCC56
21	GNPS-MS1	2.885	642.253	642.253	1.17555	[M+Na]+	Carbohydrates and carbohydrate conjugates		[6-[2-[4-[2-(Dimethylamino)Ethyl]Phenoxy]-3,5-Dihydroxy-6-Methyloxan-4-Yl]Oxy-3,4,5-Trihydroxyoxan-2-Yl]Methyl 3-(4-Hydroxyphenyl)Prop-2-Enoate	C31H41NO12	619.263	162835273	O=C(OCC1OC(OC2C(O)C(OC3=CC=C(C=C3)CCN(C)C)OC(C)C2O)C(O)C(O)C1O)C=CC4=CC=C(O)C=C4
22	GNPS-MS1	3.331	624.245	624.242	4.99806	[M+Na]+	Carbohydrates and carbohydrate conjugates		Ethyl 12-Cyclopentyloxy-4-Oxo-13-[3,4,5-Trihydroxy-6-(Hydroxymethyl)Oxan-2-Yl]Oxy-10-Oxa-5-Azapentacyclo[9.6.2.03,7.08,19.014,18]Nonadeca-8,11(19),12,14(18)-Tetraene-16-Carboxylate	C31H39NO11	601.252	162839272	O=C(OCC)C1CC2=C(OC3OC(CO)C(O)C(O)C3O)C(OC4CCCC4)=C5OC=C6C5=C2C(C1)CC7C(=O)NCC67
22	GNPS-MS1	3.331	624.245	624.244	1.13737	[M+H]+	Carbohydrates and carbohydrate conjugates		2-[2-[3-Cyclopentyl-1-Hydroxy-6-Methoxy-8-[3,4,5-Trihydroxy-3,6-Bis(Hydroxymethyl)Oxan-2-Yl]Oxynaphthalen-2-Yl]-2-Oxoethyl]-3H-Isoindol-1-One	C33H37NO11	623.237	163095082	O=C1C=2C=CC=CC2CN1CC(=O)C3=C(O)C=4C(OC5OC(CO)C(O)C(O)C5(O)CO)=CC(OC)=CC4C=C3C6CCCC6
23	GNPS-MS1	3.745	654.258	654.253	8.64345	[M+Na]+	Carbohydrates and carbohydrate conjugates		Ethyl 12-Cyclohexyloxy-13-[6-(Dihydroxymethyl)-3,4,5-Trihydroxyoxan-2-Yl]Oxy-4-Oxo-10-Oxa-5-Azapentacyclo[9.6.2.03,7.08,19.014,18]Nonadeca-8,11(19),12,14(18)-Tetraene-16-Carboxylate	C32H41NO12	631.263	162830098	O=C(OCC)C1CC2=C(OC3OC(C(O)O)C(O)C(O)C3O)C(OC4CCCCC4)=C5OC=C6C5=C2C(C1)CC7C(=O)NCC67
24	GNPS-MS1	0.895	654.279	654.281	2.8581	[M+Na]+	Carbohydrates and carbohydrate conjugates		5-Amino-2-(Aminomethyl)-6-[5-[3,5-Diamino-2-[3-Amino-4,5-Dihydroxy-6-(Hydroxymethyl)Oxan-2-Yl]Oxy-4,6-Dihydroxycyclohexyl]Oxy-4-Hydroxy-2-(Hydroxymethyl)Oxolan-3-Yl]Oxyoxane-3,4-Diol	C23H45N5O15	631.291	162896320	OCC1OC(OC2C(OC3OC(CO)C(OC4OC(CN)C(O)C(O)C4N)C3O)C(O)C(N)C(O)C2N)C(N)C(O)C1O
24	GNPS-MS1	0.895	654.279	654.281	2.8581	[M+Na]+	Carbohydrates and carbohydrate conjugates		4-Amino-5-[3-Amino-6-(Aminomethyl)-4,5-Dihydroxyoxan-2-Yl]Oxy-6-[4-[3-Amino-6-(Aminomethyl)-4,5-Dihydroxyoxan-2-Yl]Oxy-3-Hydroxy-5-(Hydroxymethyl)Oxolan-2-Yl]Oxycyclohexane-1,2,3-Triol	C23H45N5O15	631.291	163055651	OCC1OC(OC2C(O)C(O)C(O)C(N)C2OC3OC(CN)C(O)C(O)C3N)C(O)C1OC4OC(CN)C(O)C(O)C4N
25	GNPS-MS1	4.237	656.276	656.268	11.2835	[M+Na]+	Carbohydrates and carbohydrate conjugates		Ethyl 3-[7-Cyclopentyloxy-6-[6-(Dihydroxymethyl)-3,4,5-Trihydroxyoxan-2-Yl]Oxy-3-(1-Oxo-2-Azaspiro[4.4]Nonan-4-Yl)-1-Benzofuran-5-Yl]Propanoate	C32H43NO12	633.279	162833988	O=C(OCC)CCC1=CC2=C(OC=C2C3CNC(=O)C43CCCC4)C(OC5CCCC5)=C1OC6OC(C(O)O)C(O)C(O)C6O
25	GNPS-MS1	4.237	656.276	656.268	11.2835	[M+Na]+	Carbohydrates and carbohydrate conjugates		Ethyl 13-[6-(Dihydroxymethyl)-3,4,5-Trihydroxyoxan-2-Yl]Oxy-12-(4-Methylpentoxy)-4-Oxo-10-Oxa-5-Azapentacyclo[9.6.2.03,7.08,19.014,18]Nonadeca-8,11(19),12,14(18)-Tetraene-16-Carboxylate	C32H43NO12	633.279	163092308	O=C(OCC)C1CC2=C(OC3OC(C(O)O)C(O)C(O)C3O)C(OCCCC(C)C)=C4OC=C5C4=C2C(C1)CC6C(=O)NCC56
26	GNPS-MS1	6.782	634.328	634.323	8.44996	[M+H]+	Carbohydrates and carbohydrate conjugates		3-[4-[2-(2,4-Dihydroxy-3-Methylhexyl)-1,3-Oxazol-4-Yl]-2-(3,4,5-Trihydroxyoxan-2-Yl)Oxybut-3-Enyl]-8-Hydroxy-7-(2-Methylbutyl)-3,4-Dihydroisochromen-1-One	C33H47NO11	633.315	162860590	O=C1OC(CC2=CC=C(C(O)=C12)CC(C)CC)CC(OC3OCC(O)C(O)C3O)C=CC=4N=C(OC4)CC(O)C(C)C(O)CC
26	GNPS-MS1	6.782	634.328	634.323	8.44996	[M+H]+	Carbohydrates and carbohydrate conjugates		Ethyl 3-[7-(4-Methylpentoxy)-3-(1-Oxo-2-Azaspiro[4.4]Nonan-4-Yl)-6-[3,4,5-Trihydroxy-6-(Hydroxymethyl)Oxan-2-Yl]Oxy-1-Benzofuran-5-Yl]Propanoate	C33H47NO11	633.315	162975984	O=C(OCC)CCC1=CC2=C(OC=C2C3CNC(=O)C43CCCC4)C(OCCCC(C)C)=C1OC5OC(CO)C(O)C(O)C5O
27	GNPS-MS1	6.083	323.097	323.098	1.91892	[M-H]-	Carbohydrates and carbohydrate conjugates		[4,5-Dihydroxy-2-(4,5,6-Trihydroxyoxan-3-Yl)Oxyoxan-3-Yl] Acetate	C12H20O10	324.106	163008346	O=C(OC1C(O)C(O)COC1OC2COC(O)C(O)C2O)C
28	GNPS-MS1	4.863	411.186	411.192	14.5552	[M-H]-	Carbohydrates and carbohydrate conjugates		N-[[3-(3,4-Dihydro-1H-Isoquinolin-2-Yl)-4-Hydroxy-5-(Hydroxymethyl)Oxolan-2-Yl]Methyl]-4-Methoxybenzamide	C23H28N2O5	412.2	75614969	O=C(NCC1OC(CO)C(O)C1N2CC=3C=CC=CC3CC2)C4=CC=C(OC)C=C4
29	GNPS-MS1	1.478	413.166	413.163	5.57891	[M-H]-	Carbohydrates and carbohydrate conjugates		S-Methyl 4-Methoxy-3,5-Dimethyl-2-Propan-2-Yl-6-(3,4,5-Trihydroxy-6-Methyloxan-2-Yl)Oxybenzenecarbothioate	C20H30O7S	414.171	162921296	O=C(SC)C=1C(OC2OC(C)C(O)C(O)C2O)=C(C(OC)=C(C1C(C)C)C)C
30	GNPS-MS1	4.796	447.15	447.15	0.335458	[M-H]-	Carbohydrates and carbohydrate conjugates		2-(Hydroxymethyl)-6-[[3,4,5-Trihydroxy-6-(4-Methoxyphenoxy)Oxan-2-Yl]Methoxy]Oxane-3,4,5-Triol	C19H28O12	448.158	162853472	OCC1OC(OCC2OC(OC3=CC=C(OC)C=C3)C(O)C(O)C2O)C(O)C(O)C1O
31	GNPS-MS1	3.249	447.151	447.15	0.559096	[M-H]-	Carbohydrates and carbohydrate conjugates		2-[[3,4-Dihydroxy-5-(Hydroxymethyl)Oxolan-2-Yl]Oxymethyl]-6-(3,4-Dimethoxyphenoxy)Oxane-3,4,5-Triol	C19H28O12	448.158	77988325	OCC1OC(OCC2OC(OC3=CC=C(OC)C(OC)=C3)C(O)C(O)C2O)C(O)C1O
32	GNPS-MS1	5.929	461.163	461.166	6.72209	[M-H]-	Carbohydrates and carbohydrate conjugates		2-[[3-Hydroxy-4-(Hydroxymethyl)Oxolan-2-Yl]Oxymethyl]-6-(3,4,5-Trimethoxyphenoxy)Oxane-3,4,5-Triol	C20H30O12	462.174	163022794	OCC1COC(OCC2OC(OC=3C=C(OC)C(OC)=C(OC)C3)C(O)C(O)C2O)C1O
33	GNPS-MS1	5.39	461.163	461.166	5.63788	[M-H]-	Carbohydrates and carbohydrate conjugates		2-(Hydroxymethyl)-6-[[3,4,5-Trihydroxy-6-[2-(4-Hydroxyphenyl)Ethoxy]Oxan-2-Yl]Methoxy]Oxane-3,4,5-Triol	C20H30O12	462.174	163039585	OC1=CC=C(C=C1)CCOC2OC(COC3OC(CO)C(O)C(O)C3O)C(O)C(O)C2O
34	GNPS-MS1	2.687	463.146	463.145	2.45064	[M-H]-	Carbohydrates and carbohydrate conjugates		2-(Hydroxymethyl)-6-[[3,4,5-Trihydroxy-6-(4-Hydroxy-3-Methoxyphenoxy)Oxan-2-Yl]Methoxy]Oxane-3,4,5-Triol	C19H28O13	464.153	56670901	OC1=CC=C(OC2OC(COC3OC(CO)C(O)C(O)C3O)C(O)C(O)C2O)C=C1OC
35	GNPS-MS1	6.083	473.165	473.166	1.26805	[M-H]-	Carbohydrates and carbohydrate conjugates		5-[3,4-Dihydroxy-5-(Hydroxymethyl)Oxolan-2-Yl]Oxy-2-(Hydroxymethyl)-6-[4-(3-Hydroxyprop-1-Enyl)-2-Methoxyphenoxy]Oxane-3,4-Diol	C21H30O12	474.174	162988494	OCC=CC1=CC=C(OC2OC(CO)C(O)C(O)C2OC3OC(CO)C(O)C3O)C(OC)=C1
36	GNPS-MS1	3.857	477.164	477.161	7.09404	[M-H]-	Carbohydrates and carbohydrate conjugates		2-(Hydroxymethyl)-6-[[3,4,5-Trihydroxy-6-[(3-Hydroxy-4-Methoxyphenyl)Methoxy]Oxan-2-Yl]Methoxy]Oxane-3,4,5-Triol	C20H30O13	478.169	162916016	OC1=CC(=CC=C1OC)COC2OC(COC3OC(CO)C(O)C(O)C3O)C(O)C(O)C2O
37	GNPS-MS1	6.293	505.192	505.192	0.564142	[M-H]-	Carbohydrates and carbohydrate conjugates		2-[[6-[2-(3,4-Dimethoxyphenyl)-2-Hydroxyethoxy]-3,4,5-Trihydroxyoxan-2-Yl]Methoxy]-6-Methyloxane-3,4,5-Triol	C22H34O13	506.2	163041084	OC(C1=CC=C(OC)C(OC)=C1)COC2OC(COC3OC(C)C(O)C(O)C3O)C(O)C(O)C2O
38	GNPS-MS1	6.083	519.17	519.171	3.42854	[M-H]-	Carbohydrates and carbohydrate conjugates		Methyl 3-[3-Hydroxy-4-[3,4,5-Trihydroxy-6-[[3,4,5-Trihydroxy-6-(Hydroxymethyl)Oxan-2-Yl]Oxymethyl]Oxan-2-Yl]Oxyphenyl]Propanoate	C22H32O14	520.179	131752582	O=C(OC)CCC1=CC=C(OC2OC(COC3OC(CO)C(O)C(O)C3O)C(O)C(O)C2O)C(O)=C1
39	GNPS-MS1	7.044	521.2	521.202	3.61664	[M-H]-	Carbohydrates and carbohydrate conjugates		2-[4-[3-Hydroxy-1-[4-(3-Hydroxypropyl)-2-Methoxyphenoxy]Prop-1-Enyl]-2-Methoxyphenoxy]-6-(Hydroxymethyl)Oxane-3,4,5-Triol	C26H34O11	522.21	162807024	OCC=C(OC1=CC=C(C=C1OC)CCCO)C2=CC=C(OC3OC(CO)C(O)C(O)C3O)C(OC)=C2
40	GNPS-MS1	6.328	521.201	521.202	3.04105	[M-H]-	Carbohydrates and carbohydrate conjugates		2-[4-[2-[3-(4-Hydroxy-3-Methoxyphenyl)Prop-2-Enoxy]Ethyl]-2,6-Dimethoxyphenoxy]-6-(Hydroxymethyl)Oxane-3,4,5-Triol	C26H34O11	522.21	162965313	OC1=CC=C(C=CCOCCC2=CC(OC)=C(OC3OC(CO)C(O)C(O)C3O)C(OC)=C2)C=C1OC
41	GNPS-MS1	6.083	533.186	533.187	1.74423	[M-H]-	Carbohydrates and carbohydrate conjugates		2-(Hydroxymethyl)-6-[[3,4,5-Trihydroxy-6-[4-(3-Hydroxyprop-1-Enyl)-2,6-Dimethoxyphenoxy]Oxan-2-Yl]Methoxy]Oxane-3,4,5-Triol	C23H34O14	534.195	72726494	OCC=CC1=CC(OC)=C(OC2OC(COC3OC(CO)C(O)C(O)C3O)C(O)C(O)C2O)C(OC)=C1
42	GNPS-MS1	6.573	535.201	535.203	2.39162	[M-H]-	Carbohydrates and carbohydrate conjugates		2-[4,6-Dihydroxy-2-Pentyl-3-[3,4,5-Trihydroxy-6-(Hydroxymethyl)Oxan-2-Yl]Oxyphenoxy]-6-(Hydroxymethyl)Oxane-3,4,5-Triol	C23H36O14	536.211	73981793	OC=1C=C(O)C(OC2OC(CO)C(O)C(O)C2O)=C(C1OC3OC(CO)C(O)C(O)C3O)CCCCC
43	GNPS-MS1	5.459	551.212	551.213	0.9978	[M-H]-	Carbohydrates and carbohydrate conjugates		[3,4,5-Trihydroxy-6-[3-Hydroxy-2-[4-(3-Hydroxypropyl)-2-Methoxyphenoxy]Propoxy]Oxan-2-Yl]Methyl 2-(4-Hydroxyphenyl)Acetate	C27H36O12	552.221	162964351	O=C(OCC1OC(OCC(OC2=CC=C(C=C2OC)CCCO)CO)C(O)C(O)C1O)CC3=CC=C(O)C=C3
44	GNPS-MS1	3.175	559.224	559.218	10.4879	[M-H]-	Carbohydrates and carbohydrate conjugates		[4,5-Dihydroxy-2-[(4-Hydroxy-3,6-Dimethyl-2-Oxo-3A,4,5,7,9A,9B-Hexahydro-3H-Azuleno[8,7-B]Furan-9-Yl)Methoxy]-6-(Hydroxymethyl)Oxan-3-Yl] 2-(4-Hydroxyphenyl)Acetate	C29H36O11	560.226	162925697	O=C(OC1C(OCC2=CCC3=C(C)CC(O)C4C(OC(=O)C4C)C23)OC(CO)C(O)C1O)CC5=CC=C(O)C=C5
45	GNPS-MS1	6.328	567.203	567.208	9.10601	[M-H]-	Carbohydrates and carbohydrate conjugates		2-[3-Hydroxy-1-(4-Hydroxy-3-Methoxyphenyl)-2-[4-(3-Hydroxyprop-1-Enyl)-2,6-Dimethoxyphenoxy]Propoxy]-6-(Hydroxymethyl)Oxane-3,4,5-Triol	C27H36O13	568.216	75224289	OC1=CC=C(C=C1OC)C(OC2OC(CO)C(O)C(O)C2O)C(OC3=C(OC)C=C(C=CCO)C=C3OC)CO
46	GNPS-MS1	1.381	575.219	575.213	10.5178	[M-H]-	Carbohydrates and carbohydrate conjugates		Butyl 2-[(3,4-Dihydroxyphenyl)Methyl]-6-[4-Hydroxy-3-[3,4,5-Trihydroxy-6-(Hydroxymethyl)Oxan-2-Yl]Oxyphenyl]-4-Oxohex-5-Enoate	C29H36O12	576.221	163042372	O=C(OCCCC)C(CC(=O)C=CC1=CC=C(O)C(OC2OC(CO)C(O)C(O)C2O)=C1)CC3=CC=C(O)C(O)=C3
47	GNPS-MS1	0.892	580.206	580.199	11.7546	[M-H]-	Carbohydrates and carbohydrate conjugates		4-Amino-1-[4-Hydroxy-5-[[4,5,6-Trihydroxy-2-[[3,4,5-Trihydroxy-6-(Hydroxymethyl)Oxan-2-Yl]Oxymethyl]Oxan-3-Yl]Oxymethoxymethyl]Oxolan-2-Yl]Pyrimidin-2-One	C22H35N3O15	581.207	162922072	O=C1N=C(N)C=CN1C2OC(COCOC3C(O)C(O)C(O)OC3COC4OC(CO)C(O)C(O)C4O)C(O)C2
48	GNPS-MS1	7.374	581.221	581.223	4.84323	[M-H]-	Carbohydrates and carbohydrate conjugates		2-[[7-Hydroxy-1-(4-Hydroxy-3,5-Dimethoxyphenyl)-3,6,8-Trimethoxy-1,2,3,4-Tetrahydronaphthalen-2-Yl]Methoxy]-6-(Hydroxymethyl)Oxane-3,4,5-Triol	C28H38O13	582.231	162853183	OC1=C(OC)C=C(C=C1OC)C2C3=C(OC)C(O)=C(OC)C=C3CC(OC)C2COC4OC(CO)C(O)C(O)C4O
49	GNPS-MS1	5.05	605.21	605.208	3.53597	[M-H]-	Carbohydrates and carbohydrate conjugates		2-[[3,4,5-Trihydroxy-6-[[3,4,5-Trihydroxy-6-(3-Phenylprop-2-Enoxy)Oxan-2-Yl]Methoxy]Oxan-2-Yl]Methoxy]Oxane-2,3,4,5-Tetrol	C26H38O16	606.216	162817643	OC1COC(O)(OCC2OC(OCC3OC(OCC=CC=4C=CC=CC4)C(O)C(O)C3O)C(O)C(O)C2O)C(O)C1O
50	GNPS-MS1	4.211	609.202	609.197	7.55092	[M-H]-	Carbohydrates and carbohydrate conjugates		[5-Benzoyloxy-2-(Hydroxymethyl)-6-Phenylmethoxy-3-(3,4,5-Trihydroxyoxan-2-Yl)Oxyoxan-4-Yl] Benzoate	C32H34O12	610.205	163050134	O=C(OC1C(OCC=2C=CC=CC2)OC(CO)C(OC3OCC(O)C(O)C3O)C1OC(=O)C=4C=CC=CC4)C=5C=CC=CC5
51	GNPS-MS1	6.469	611.234	611.234	0.196324	[M-H]-	Carbohydrates and carbohydrate conjugates		2-[[2-(4-Hydroxy-3,5-Dimethoxyphenyl)-4-[2-Hydroxy-2-(4-Hydroxy-3,5-Dimethoxyphenyl)Ethyl]Oxolan-3-Yl]Methoxy]-6-(Hydroxymethyl)Oxane-3,4,5-Triol	C29H40O14	612.242	163076280	OC1=C(OC)C=C(C=C1OC)C(O)CC2COC(C3=CC(OC)=C(O)C(OC)=C3)C2COC4OC(CO)C(O)C(O)C4O
52	GNPS-MS1	3.172	619.242	619.244	2.51113	[M-H]-	Carbohydrates and carbohydrate conjugates		[5-Acetamido-3,4-Diacetyloxy-6-[[5-[(2-Methylphenoxy)Methyl]-4-Pentyl-1,2,4-Triazol-3-Yl]Sulfanyl]Oxan-2-Yl]Methyl Acetate	C29H40N4O9S	620.252	45370044	O=C(OCC1OC(SC2=NN=C(N2CCCCC)COC=3C=CC=CC3C)C(NC(=O)C)C(OC(=O)C)C1OC(=O)C)C
53	GNPS-MS1	5.27	623.219	623.219	0.762172	[M-H]-	Carbohydrates and carbohydrate conjugates		2-[2-[2-(3,4-Dihydroxyphenyl)Ethoxy]-3,5-Dihydroxy-6-[[3,4,5-Trihydroxy-6-(Hydroxymethyl)Oxan-2-Yl]Oxymethyl]Oxan-4-Yl]Oxy-6-Methyloxane-3,4,5-Triol	C26H40O17	624.227	73323446	OC1=CC=C(C=C1O)CCOC2OC(COC3OC(CO)C(O)C(O)C3O)C(O)C(OC4OC(C)C(O)C(O)C4O)C2O
54	GNPS-MS1	5.356	635.215	635.219	5.86412	[M-H]-	Carbohydrates and carbohydrate conjugates		2-Hydroxy-5-Methyl-3-[3,4,5-Trihydroxy-6-(Hydroxymethyl)Oxan-2-Yl]Oxy-3-[[4-[3,4,5-Trihydroxy-6-(Hydroxymethyl)Oxan-2-Yl]Oxyphenyl]Methoxycarbonyl]Hexanoic Acid	C27H40O17	636.227	85165167	O=C(O)C(O)C(OC1OC(CO)C(O)C(O)C1O)(C(=O)OCC2=CC=C(OC3OC(CO)C(O)C(O)C3O)C=C2)CC(C)C
55	GNPS-MS1	0.962	635.238	635.24	3.235	[M-H]-	Carbohydrates and carbohydrate conjugates		4-[4,5-Dihydroxy-6-(Hydroxymethyl)-3-(3,4,5-Trihydroxy-6-Methyloxan-2-Yl)Oxyoxan-2-Yl]Oxy-5-(3,4,5-Trihydroxy-6-Methyloxan-2-Yl)Oxyhexane-1,2,3,6-Tetrol	C24H44O19	636.248	162884531	OCC(O)C(O)C(OC1OC(CO)C(O)C(O)C1OC2OC(C)C(O)C(O)C2O)C(OC3OC(C)C(O)C(O)C3O)CO
56	GNPS-MS1	5.755	637.233	637.234	1.53005	[M-H]-	Carbohydrates and carbohydrate conjugates		2-[2-[3,5-Dihydroxy-2-[2-(3-Hydroxy-4-Methoxyphenyl)Ethoxy]-6-(Hydroxymethyl)Oxan-4-Yl]Oxy-4,5-Dihydroxy-6-Methyloxan-3-Yl]Oxy-6-(Hydroxymethyl)Oxane-3,4,5-Triol	C27H42O17	638.242	162850381	OC1=CC(=CC=C1OC)CCOC2OC(CO)C(O)C(OC3OC(C)C(O)C(O)C3OC4OC(CO)C(O)C(O)C4O)C2O
57	GNPS-MS1	6.17	641.245	641.239	10.3394	[M-H]-	Carbohydrates and carbohydrate conjugates		6-[2-(4-Benzyl-1,2,3,4-Tetrahydronaphthalen-1-Yl)Acetyl]-5-Hydroxy-7-Methyl-4-[3,4,5-Trihydroxy-6-(Hydroxymethyl)Oxan-2-Yl]Oxynaphthalene-2-Carboxylic Acid	C37H38O10	642.246	162956979	O=C(O)C1=CC(OC2OC(CO)C(O)C(O)C2O)=C3C(O)=C(C(=O)CC4C=5C=CC=CC5C(CC=6C=CC=CC6)CC4)C(=CC3=C1)C
58	GNPS-MS1	5.686	647.274	647.27	5.4614	[M-H]-	Carbohydrates and carbohydrate conjugates		Methyl 4-(Furan-3-Yl)-4A,8-Dimethyl-2-Oxo-7-[1,5,5-Trimethyl-4-Oxo-6-[[3,4,5-Trihydroxy-6-(Hydroxymethyl)Oxan-2-Yl]Oxymethyl]Cyclohex-2-En-1-Yl]-4,5,6,7-Tetrahydro-1Ah-Oxireno[2,3-D]Isochromene-8-Carboxylate	C33H44O13	648.278	85404239	O=C1OC(C2=COC=C2)C3(C)CCC(C4(C=CC(=O)C(C)(C)C4COC5OC(CO)C(O)C(O)C5O)C)C(C(=O)OC)(C)C63OC16
59	GNPS-MS1	6.955	661.288	661.286	2.85051	[M-H]-	Carbohydrates and carbohydrate conjugates		6-Acetyl-5,8-Dihydroxy-7-Methyl-4-[3,4,5-Trihydroxy-6-(Hydroxymethyl)-5-[2-[4-(3-Hydroxypropyl)-3,4,4A,5,6,7,8,8A-Octahydro-1H-Isochromen-5-Yl]Ethyl]Oxan-2-Yl]Oxynaphthalene-2-Carboxylic Acid	C34H46O13	662.294	162907209	O=C(O)C1=CC(OC2OC(CO)C(O)(CCC3CCCC4COCC(CCCO)C43)C(O)C2O)=C5C(O)=C(C(=O)C)C(=C(O)C5=C1)C
60	GNPS-MS1	5.511	667.244	667.244	0.367182	[M-H]-	Carbohydrates and carbohydrate conjugates		[5-Acetamido-3,4-Diacetyloxy-6-[[5-[(4-Tert-Butylphenoxy)Methyl]-4-Phenyl-1,2,4-Triazol-3-Yl]Sulfanyl]Oxan-2-Yl]Methyl Acetate	C33H40N4O9S	668.252	71949835	O=C(OCC1OC(SC2=NN=C(N2C=3C=CC=CC3)COC4=CC=C(C=C4)C(C)(C)C)C(NC(=O)C)C(OC(=O)C)C1OC(=O)C)C
61	GNPS-MS1	5.356	695.237	695.24	4.39417	[M-H]-	Carbohydrates and carbohydrate conjugates		2-[3-[3,5-Dimethoxy-4-[3,4,5-Trihydroxy-6-[[3,4,5-Trihydroxy-6-(Hydroxymethyl)Oxan-2-Yl]Oxymethyl]Oxan-2-Yl]Oxyphenyl]Prop-2-Enoxy]-6-(Hydroxymethyl)Oxane-3,4,5-Triol	C29H44O19	696.248	163075165	OCC1OC(OCC=CC2=CC(OC)=C(OC3OC(COC4OC(CO)C(O)C(O)C4O)C(O)C(O)C3O)C(OC)=C2)C(O)C(O)C1O
62	GNPS-MS1	4.982	697.25	697.24	14.0196	[M-H]-	Carbohydrates and carbohydrate conjugates		2-[2-[1-Hydroxy-6-Methoxy-3-Methyl-8-[3,4,5-Trihydroxy-3-(Hydroxymethyl)-6-(1H-Indol-3-Ylmethoxymethyl)Oxan-2-Yl]Oxynaphthalen-2-Yl]-2-Oxoethyl]-3H-Isoindol-1-One	C38H38N2O11	698.248	163061049	O=C1C=2C=CC=CC2CN1CC(=O)C3=C(O)C=4C(OC5OC(COCC6=CNC=7C=CC=CC76)C(O)C(O)C5(O)CO)=CC(OC)=CC4C=C3C
63	MSMS_Public_EXP_VS17	18.731	524.369	524.372	5.3017	[M+H]+	Glycerophospholipids	0.931	[(2R)-3-Hydroxy-2-Octadecanoyloxypropyl] 2-(Trimethylazaniumyl)Ethyl Phosphate	C26H54NO7P	523.364	24779491	CCCCCCCCCCCCCCCCCC(=O)OC(CO)COP(=O)([O-])OCC[N+](C)(C)C
64	MSMS_Public_EXP_VS17	15.614	520.342	520.34	2.47928	[M+H]+	Glycerophospholipids	0.918	(2-Hydroxy-3-Octadeca-9,12-Dienoyloxypropyl) 2-(Trimethylazaniumyl)Ethyl Phosphate	C26H50NO7P	519.332	25200694	CCCCCC=CCC=CCCCCCCCC(=O)OCC(COP(=O)([O-])OCC[N+](C)(C)C)O
65	MSMS_Public_EXP_VS17	16.481	496.339	496.34	1.69225	[M+H]+	Glycerophospholipids	0.9	(3-Hexadecanoyloxy-2-Hydroxypropyl) 2-(Trimethylazaniumyl)Ethyl Phosphate	C24H50NO7P	495.332	86554	CCCCCCCCCCCCCCCC(=O)OCC(COP(=O)([O-])OCC[N+](C)(C)C)O
66	MSMS_Public_EXP_VS17	15.38	482.328	482.325	6.71774	[M+H]+	Glycerophospholipids	0.8	[(2R)-2-Hydroxy-3-Pentadecanoyloxypropyl] 2-(Trimethylazaniumyl)Ethyl Phosphate	C23H48NO7P	481.317	24779458	CCCCCCCCCCCCCCC(=O)OCC(COP(=O)([O-])OCC[N+](C)(C)C)O
67	MSMS_Public_EXP_VS17	17.594	510.352	510.356	8.64103	[M+H]+	Glycerophospholipids	0.79	[(2R)-3-Heptadecanoyloxy-2-Hydroxypropyl] 2-(Trimethylazaniumyl)Ethyl Phosphate	C25H52NO7P	509.348	24779463	CCCCCCCCCCCCCCCCC(=O)OCC(COP(=O)([O-])OCC[N+](C)(C)C)O
68	GNPS	18.659	482.325	482.325	0.704919	[M+H]+	Glycerophospholipids	0.76098	Lpc(15:0/0:0)	C23H48NO7P	481.317	24779458	[H][C@@](O)(COC(=O)CCCCCCCCCCCCCC)COP([O-])(=O)OCC[N+](C)(C)C
69	GNPS	18.28	524.371	524.372	1.18248	[M+H]+	Glycerophospholipids	0.935231	[(2R)-2-Hydroxy-3-Octadecanoyloxypropyl] 2-(Trimethylazaniumyl)Ethyl Phosphate	C26H54NO7P	523.364	497299	CCCCCCCCCCCCCCCCCC(=O)OCC(COP(=O)([O-])OCC[N+](C)(C)C)O
70	MSMS_Public_EXP_VS17	17	522.356	522.356	0.727473	[M+H]+	Glycerophospholipids	0.925	(2-Hydroxy-3-Octadec-9-Enoyloxypropyl) 2-(Trimethylazaniumyl)Ethyl Phosphate	C26H52NO7P	521.348	3082003	CCCCCCCCC=CCCCCCCCC(=O)OCC(COP(=O)([O-])OCC[N+](C)(C)C)O
71	GNPS	19.074	550.387	550.387	0.490564	[M+H]+	Glycerophospholipids	0.902085	Lysopc(20:1(11Z))	C28H56NO7P	549.379	52924051	CCCCCCCC/C=C\CCCCCCCCCC(=O)OC[C@H](COP(=O)([O-])OCC[N+](C)(C)C)O
72	GNPS	16.608	522.356	522.356	0.0574321	[M+H]+	Glycerophospholipids	0.94502	Pc(0:0/18:1)	26H52NO7P	521.348	24779494	CCCCCCCC/C=C\CCCCCCCC(=O)O[C@H](CO)COP(=O)([O-])OCC[N+](C)(C)C
73	MSMS_Public_EXP_VS17	18.168	478.292	478.293	3.11482	[M-H]-	Glycerophospholipids	0.92	[3-[2-Aminoethoxy(Hydroxy)Phosphoryl]Oxy-2-Hydroxypropyl] Octadec-9-Enoate	C23H46NO7P	479.301	74413339	CCCCCCCCC=CCCCCCCCC(=O)OCC(COP(=O)(O)OCCN)O
74	GNPS	14.143	518.325	518.325	0.637052	[M+H]+	Glycerophospholipids	0.903277	Pc(18:3/0:0)	C26H48NO7P	517.317	24779469	CC/C=C\C/C=C\C/C=C\CCCCCCCC(=O)OC[C@H](COP(=O)([O-])OCC[N+](C)(C)C)O
75	GNPS	15.255	520.34	520.34	0.61479	[M+H]+	Glycerophospholipids	0.960916	Lpc(18:2/0:0)	C26H50NO7P	519.332	11005824	CCCCC/C=C\C/C=C\CCCCCCCC(=O)OC[C@H](COP(=O)([O-])OCC[N+](C)(C)C)O
76	MSMS_Public_EXP_VS17	14.501	518.323	518.325	2.99015	[M+H]+	Glycerophospholipids	0.89	(2-Hydroxy-3-Octadeca-6,9,12-Trienoyloxypropyl) 2-(Trimethylazaniumyl)Ethyl Phosphate	C26H48NO7P	517.317	133017440	CCCCCC=CCC=CCC=CCCCCC(=O)OCC(COP(=O)([O-])OCC[N+](C)(C)C)O
77	GNPS	15.614	542.325	542.325	0.626931	[M]+	Glycerophospholipids	0.874604	Pc(20:5/0:0)	C28H49N1O7P1	542.325	5314003	CC/C=C\C/C=C\C/C=C\C/C=C\C/C=C\CCCC(=O)OC[C@H](COP(=O)(O)OCC[N+](C)(C)C)O
78	GNPS	16.028	496.34	496.34	0.624571	[M+H]+	Glycerophospholipids	0.950306	Pc(0:0/16:0)	C24H50NO7P	495.332	15061532	CCCCCCCCCCCCCCCC(=O)O[C@H](CO)COP(=O)([O-])OCC[N+](C)(C)C
79	GNPS	27.89	814.561	814.56	1.46651	[M+HAC-H]-	Glycerophospholipids	0.780367	[3-Hexadecanoyloxy-2-[(9Z,12Z,15Z)-Octadeca-9,12,15-Trienoyl]Oxypropyl] 2-(Trimethylazaniumyl)Ethyl Phosphate	C42H78NO8P	755.547	10771393	CCCCCCCCCCCCCCCC(=O)OCC(COP(=O)([O-])OCC[N+](C)(C)C)OC(=O)CCCCCCCC=CCC=CCC=CCC
80	MSMS_Public_EXP_VS17	24.447	854.553	854.555	2.39898	[M+HAC-H]-	Glycerophospholipids	0.729	[3-Hexadecanoyloxy-2-[(6E,8Z,11Z,14Z,17Z)-5-Hydroxyicosa-6,8,11,14,17-Pentaenoyl]Oxypropyl] 2-(Trimethylazaniumyl)Ethyl Phosphate	C44H78NO9P	795.541	134755082	CCCCCCCCCCCCCCCC(=O)OCC(COP(=O)([O-])OCC[N+](C)(C)C)OC(=O)CCCC(C=CC=CCC=CCC=CCC=CCC)O
81	MSMS_Public_EXP_VS17	24.392	856.573	856.57	2.70832	[M+HAC-H]-	Glycerophospholipids	0.829	[2-[(9Z,11E)-13-Hydroxyoctadeca-9,11-Dienoyl]Oxy-3-[(9Z,12Z)-Octadeca-9,12-Dienoyl]Oxypropyl] 2-(Trimethylazaniumyl)Ethyl Phosphate	C44H80NO9P	797.557	134726753	CCCCCC=CCC=CCCCCCCCC(=O)OCC(COP(=O)([O-])OCC[N+](C)(C)C)OC(=O)CCCCCCCC=CC=CC(CCCCC)O
82	MSMS_Public_EXP_VS17	25.395	858.574	858.586	13.8835	[M+HAC-H]-	Glycerophospholipids	0.658	[2-[(10E,12Z)-9-Hydroxyoctadeca-10,12-Dienoyl]Oxy-3-[(Z)-Octadec-9-Enoyl]Oxypropyl] 2-(Trimethylazaniumyl)Ethyl Phosphate	C44H82NO9P	799.573	134779823	CCCCCCCCC=CCCCCCCCC(=O)OCC(COP(=O)([O-])OCC[N+](C)(C)C)OC(=O)CCCCCCCC(C=CC=CCCCCC)O
83	MSMS_Public_EXP_VS17	28.412	814.556	814.56	5.2365	[M+HAC-H]-	Glycerophospholipids	0.782	[3-[(Z)-Hexadec-9-Enoyl]Oxy-2-[(9Z,12Z)-Octadeca-9,12-Dienoyl]Oxypropyl] 2-(Trimethylazaniumyl)Ethyl Phosphate	C42H78NO8P	755.547	15151379	CCCCCCC=CCCCCCCCC(=O)OCC(COP(=O)([O-])OCC[N+](C)(C)C)OC(=O)CCCCCCCC=CCC=CCCCCC
84	MSMS_Public_EXP_VS17	26.733	838.555	838.56	5.67096	[M+HAC-H]-	Glycerophospholipids	0.701	[3-[(9Z,12Z)-Octadeca-9,12-Dienoyl]Oxy-2-[(9Z,12Z,15Z)-Octadeca-9,12,15-Trienoyl]Oxypropyl] 2-(Trimethylazaniumyl)Ethyl Phosphate	C44H78NO8P	779.547	25244746	CCCCCC=CCC=CCCCCCCCC(=O)OCC(COP(=O)([O-])OCC[N+](C)(C)C)OC(=O)CCCCCCCC=CCC=CCC=CCC
85	MSMS_Public_EXP_VS17	28.393	840.575	840.575	1.04156	[M+HAC-H]-	Glycerophospholipids	0.812	2,3-Bis[[(9Z,12Z)-Octadeca-9,12-Dienoyl]Oxy]Propyl 2-(Trimethylazaniumyl)Ethyl Phosphate	C44H80NO8P	781.562	6440944	CCCCCC=CCC=CCCCCCCCC(=O)OCC(COP(=O)([O-])OCC[N+](C)(C)C)OC(=O)CCCCCCCC=CCC=CCCCCC
86	GNPS	23.052	788.544	788.544	0.202906	[M+H]+	Glycerophospholipids	0.807272	Phosphatidylserine(18:1/18:1)	C42H78NO10P	787.536	6438639	CCCCCCCC/C=C\CCCCCCCC(=O)OC[C@H](COP(=O)(O)OC[C@@H](C(=O)O)N)OC(=O)CCCCCCC/C=C\CCCCCCCC
87	MSMS_Public_EXP_VS17	24.953	690.503	690.507	6.09019	[M-H]-	Glycerophospholipids	0.658	[3-[2-Aminoethoxy(Hydroxy)Phosphoryl]Oxy-2-Hexadecanoyloxypropyl] Hexadecanoate	C37H74NO8P	691.515	65109	CCCCCCCCCCCCCCCC(=O)OCC(COP(=O)(O)OCCN)OC(=O)CCCCCCCCCCCCCCC
88	GNPS	27.2	736.492	736.492	0.380181	[M-H]-	Glycerophospholipids	0.802702	Pe(18:2/18:3)	C41H72NO8P	737.5	52924345	CCCCCCCC/C=C\CCCCCCCC(=O)OC[C@H](COP(=O)(O)OCCN)OC(=O)CCCC/C=C\C/C=C\C/C=C\C/C=C\CC
89	GNPS	17.64	452.278	452.278	0.663309	[M-H]-	Glycerophospholipids	0.944036	Phosphatidylethanolamine Lyso 16:0	C21H44NO7P	453.286	45479260	O=C(OC(CO)COP(=O)(O)OCCN)CCCCCCCCCCCCCCC
90	MSMS_Public_EXP_VS17	16.795	476.277	476.278	2.12007	[M-H]-	Glycerophospholipids	0.905	[3-[2-Aminoethoxy(Hydroxy)Phosphoryl]Oxy-2-Hydroxypropyl] Octadeca-9,12-Dienoate	C23H44NO7P	477.286	75958059	CCCCCC=CCC=CCCCCCCCC(=O)OCC(COP(=O)(O)OCCN)O
91	GNPS	15.542	478.293	478.293	0.752676	[M+H]+	Glycerophospholipids	0.917666	Lysope(0:0/18:2(9Z,12Z))	C23H44NO7P	477.286	53480926	CCCCC/C=C\C/C=C\CCCCCCCC(=O)O[C@H](CO)COP(=O)(O)OCCN
92	GNPS	16.76	483.272	483.272	0.600076	[M-H]-	Glycerophospholipids	0.888662	Pg(16:0/0:0)	C22H45O9P	484.28	42607483	CCCCCCCCCCCCCCCC(=O)OC[C@H](COP(=O)(O)OC[C@H](CO)O)O
93	GNPS	19	508.34	508.34	0.609828	[M+H]+	Glycerophospholipids	0.82406	Pe(20:1/0:0)	C25H50NO7P	507.332	52925139	CCCCCCCC/C=C\CCCCCCCCCC(=O)OC[C@H](COP(=O)(O)OCCN)O
94	GNPS	19.88	480.308	480.309	2.70632	[M-H]-	Glycerophospholipids	0.898877	2-Azaniumylethyl [(2R)-2-Hydroxy-3-Octadecanoyloxypropyl] Phosphate	C23H48NO7P	481.317	46891690	CCCCCCCCCCCCCCCCCC(=O)OCC(COP(=O)([O-])OCC[NH3+])O
95	MSMS_Public_EXP_VS17	24.555	714.502	714.507	7.92899	[M-H]-	Glycerophospholipids	0.7	1-Palmitoyl-2-linoleoyl PE	C39H74NO8P	715.515	6426727	CCCCCCCCCCCCCCCC(=O)OCC(COP(=O)(O)OCCN)OC(=O)CCCCCCCC=CCC=CCCCCC
96	MSMS_Public_EXP_VS17	28.43	738.503	738.507	6.60159	[M-H]-	Glycerophospholipids	0.862	[3-[2-Aminoethoxy(Hydroxy)Phosphoryl]Oxy-2-[(9Z,12Z)-Octadeca-9,12-Dienoyl]Oxypropyl] (9Z,12Z)-Octadeca-9,12-Dienoate	C41H74NO8P	739.515	9546727	CCCCCC=CCC=CCCCCCCCC(=O)OCC(COP(=O)(O)OCCN)OC(=O)CCCCCCCC=CCC=CCCCCC
97	MSMS_Public_EXP_VS17	25.026	716.52	716.523	4.79451	[M-H]-	Glycerophospholipids	0.642	[1-[2-Aminoethoxy(Hydroxy)Phosphoryl]Oxy-3-Hexadecanoyloxypropan-2-Yl] (Z)-Octadec-9-Enoate	C39H76NO8P	717.531	5282290	CCCCCCCCCCCCCCCC(=O)OCC(COP(=O)(O)OCCN)OC(=O)CCCCCCCC=CCCCCCCCC
98	MSMS_Public_EXP_VS17	25.539	730.502	730.502	0.383216	[M-H]-	Glycerophospholipids	0.86	[1-[2-Aminoethoxy(Hydroxy)Phosphoryl]Oxy-3-Hexadecanoyloxypropan-2-Yl] (10E,12Z)-9-Hydroxyoctadeca-10,12-Dienoate	C39H74NO9P	731.51	134721416	CCCCCCCCCCCCCCCC(=O)OCC(COP(=O)(O)OCCN)OC(=O)CCCCCCCC(C=CC=CCCCCC)O
99	MSMS_Public_EXP_VS17	25.702	758.533	758.534	1.23931	[M-H]-	Glycerophospholipids	0.684	[1-[2-Aminoethoxy(Hydroxy)Phosphoryl]Oxy-3-Octadecanoyloxypropan-2-Yl] (10E,12Z)-9-Hydroxyoctadeca-10,12-Dienoate	C41H78NO9P	759.541	134728136	CCCCCCCCCCCCCCCCCC(=O)OCC(COP(=O)(O)OCCN)OC(=O)CCCCCCCC(C=CC=CCCCCC)O
100	MSMS_Public_EXP_VS17	25.078	742.537	742.539	2.76813	[M-H]-	Glycerophospholipids	0.76	PE 18:0_18:2	C41H78NO8P	743.547	9546748	CCCCCCCCCCCCCCCCCC(=O)OCC(COP(=O)(O)OCCN)OC(=O)CCCCCCCC=CCC=CCCCCC
101	MSMS_Public_EXP_VS17	25.521	770.569	770.57	1.78513	[M-H]-	Glycerophospholipids	0.71	[1-[2-Aminoethoxy(Hydroxy)Phosphoryl]Oxy-3-[(Z)-Octadec-9-Enoyl]Oxypropan-2-Yl] (Z)-Icos-11-Enoate	C43H82NO8P	771.578	9546827	CCCCCCCCC=CCCCCCCCCCC(=O)OC(COC(=O)CCCCCCCC=CCCCCCCCC)COP(=O)(O)OCCN
102	MSMS_Public_EXP_VS17	24.626	740.519	740.523	5.12527	[M-H]-	Glycerophospholipids	0.726	[3-[2-Aminoethoxy(Hydroxy)Phosphoryl]Oxy-2-[(9Z,12Z)-Octadeca-9,12-Dienoyl]Oxypropyl] (Z)-Octadec-9-Enoate	C41H76NO8P	741.531	25245362	CCCCCCCCC=CCCCCCCCC(=O)OCC(COP(=O)(O)OCCN)OC(=O)CCCCCCCC=CCC=CCCCCC
103	GNPS-MS1	17.212	452.277	452.278	2.44319	[M-H]-	Glycerophospholipids		[3-[2-Aminoethoxy(Hydroxy)Phosphoryl]Oxy-2-Hydroxypropyl] Hexadecanoate	C21H44NO7P	453.286	89229	O=C(OCC(O)COP(=O)(O)OCCN)CCCCCCCCCCCCCCC
104	GNPS-MS1	20.233	506.322	506.325	5.04617	[M-H]-	Glycerophospholipids		[3-[2-Aminoethoxy(Hydroxy)Phosphoryl]Oxy-2-Hydroxypropyl] Icos-11-Enoate	C25H50NO7P	507.332	75958067	O=C(OCC(O)COP(=O)(O)OCCN)CCCCCCCCCC=CCCCCCCCC
105	GNPS-MS1	28.249	766.544	766.539	6.69242	[M-H]-	Glycerophospholipids		[3-[2-Aminoethoxy(Hydroxy)Phosphoryl]Oxy-2-Octadeca-6,9,12-Trienoyloxypropyl] Icos-11-Enoate	C43H78NO8P	767.547	75957546	O=C(OCC(OC(=O)CCCCC=CCC=CCC=CCCCCC)COP(=O)(O)OCCN)CCCCCCCCCC=CCCCCCCCC
106	GNPS-MS1	24.861	743.485	743.486	2.29325	[M-H]-	Glycerophospholipids		[1-[2,3-Dihydroxypropoxy(Hydroxy)Phosphoryl]Oxy-3-Hexadecanoyloxypropan-2-Yl] Octadeca-9,12,15-Trienoate	C40H73O10P	744.494	75960133	O=C(OCC(OC(=O)CCCCCCCC=CCC=CCC=CCC)COP(=O)(O)OCC(O)CO)CCCCCCCCCCCCCCC
106	GNPS-MS1	24.861	743.485	743.486	2.29325	[M-H]-	Glycerophospholipids		[1-[2,3-Dihydroxypropoxy(Hydroxy)Phosphoryl]Oxy-3-Hexadec-9-Enoyloxypropan-2-Yl] Octadeca-9,12-Dienoate	C40H73O10P	744.494	75960068	O=C(OCC(OC(=O)CCCCCCCC=CCC=CCCCCC)COP(=O)(O)OCC(O)CO)CCCCCCCC=CCCCCCC
107	GNPS-MS1	24.934	745.502	745.502	0.596913	[M-H]-	Glycerophospholipids		[3-[2,3-Dihydroxypropoxy(Hydroxy)Phosphoryl]Oxy-2-Hexadecanoyloxypropyl] Octadeca-9,12-Dienoate	C40H75O10P	746.51	25201193	O=C(OCC(OC(=O)CCCCCCCCCCCCCCC)COP(=O)(O)OCC(O)CO)CCCCCCCC=CCC=CCCCCC
108	GNPS	16.15	485.287	485.288	1.9576	[M+2H]+	Glycerophospholipids	0.756536	1-Hexadecanoyl-Sn-Glycero-3-Phospho-Glycerol	C22H44O9P-	483.272	86583415	CCCCCCCCCCCCCCCC(=O)OC[C@H](COP(=O)([O-])OCC(CO)O)O
109	GNPS	17.23	509.288	509.288	0.117674	[M-H]-	Glycerophospholipids	0.796693	[3-[2,3-Dihydroxypropoxy(Hydroxy)Phosphoryl]Oxy-2-Hydroxypropyl] Octadec-9-Enoate	C24H47O9P	510.296	74413439	CCCCCCCCC=CCCCCCCCC(=O)OCC(COP(=O)(O)OCC(CO)O)O
110	GNPS	25.36	707.486	707.486	0.431104	[M-H]-	Glycerophospholipids	0.707539	Pg(15:0/16:0)	C37H73O10P	708.494	52927182	CCCCCCCCCCCCCCCC(=O)O[C@H](COC(=O)CCCCCCCCCCCCCC)COP(=O)(O)OC[C@H](CO)O
111	MSMS_Public_EXP_VS17	25.13	693.464	693.471	10.1453	[M-H]-	Glycerophospholipids	0.891	PG 14:0_16:0	C36H71O10P	694.478	20843301	CCCCCCCCCCCCCCCC(=O)OC(COC(=O)CCCCCCCCCCCCC)COP(=O)(O)OCC(CO)O
112	MSMS_Public_EXP_VS17	24.679	717.466	717.471	6.14027	[M-H]-	Glycerophospholipids	0.83	[3-[2,3-Dihydroxypropoxy(Hydroxy)Phosphoryl]Oxy-2-[(Z)-Hexadec-9-Enoyl]Oxypropyl] (Z)-Hexadec-9-Enoate	C38H71O10P	718.478	11607301	CCCCCCC=CCCCCCCCC(=O)OCC(COP(=O)(O)OCC(CO)O)OC(=O)CCCCCCCC=CCCCCCC
113	MSMS_Public_EXP_VS17	0.843	258.113	258.111	8.83578	[M]+	Glycerophospholipids	0.813	2-[2,3-Dihydroxypropoxy(Hydroxy)Phosphoryl]Oxyethyl-Trimethylazanium	C8H21NO6P+	258.111	823	C[N+](C)(C)CCOP(=O)(O)OCC(CO)O
114	MSMS_Public_EXP_VS17	25.171	719.481	719.486	7.42963	[M-H]-	Glycerophospholipids	0.812	[3-[2,3-Dihydroxypropoxy(Hydroxy)Phosphoryl]Oxy-2-[(Z)-Hexadec-9-Enoyl]Oxypropyl] Hexadecanoate	C38H73O10P	720.494	138220866	CCCCCCCCCCCCCCCC(=O)OCC(COP(=O)(O)OCC(CO)O)OC(=O)CCCCCCCC=CCCCCCC
115	MSMS_Public_EXP_VS17	25.627	721.503	721.502	1.10106	[M-H]-	Glycerophospholipids	0.862	[3-[2,3-Dihydroxypropoxy(Hydroxy)Phosphoryl]Oxy-2-Hexadecanoyloxypropyl] Hexadecanoate	C38H75O10P	722.51	65144	CCCCCCCCCCCCCCCC(=O)OCC(COP(=O)(O)OCC(CO)O)OC(=O)CCCCCCCCCCCCCCC
116	MSMS_Public_EXP_VS17	24.519	743.487	743.486	0.691983	[M-H]-	Glycerophospholipids	0.649	[1-[2,3-Dihydroxypropoxy(Hydroxy)Phosphoryl]Oxy-3-[(Z)-Hexadec-9-Enoyl]Oxypropan-2-Yl] (9Z,12Z)-Octadeca-9,12-Dienoate	C40H73O10P	744.494	138239342	CCCCCCC=CCCCCCCCC(=O)OCC(COP(=O)(O)OCC(CO)O)OC(=O)CCCCCCCC=CCC=CCCCCC
117	MSMS_Public_EXP_VS17	25.236	745.501	745.502	0.745243	[M-H]-	Glycerophospholipids	0.885	[1-[2,3-Dihydroxypropoxy(Hydroxy)Phosphoryl]Oxy-3-Hexadecanoyloxypropan-2-Yl] (9Z,12Z)-Octadeca-9,12-Dienoate	C40H75O10P	746.51	138121875	CCCCCCCCCCCCCCCC(=O)OCC(COP(=O)(O)OCC(CO)O)OC(=O)CCCCCCCC=CCC=CCCCCC
118	MSMS_Public_EXP_VS17	25.627	747.518	747.518	0.861986	[M-H]-	Glycerophospholipids	0.827	[1-[2,3-Dihydroxypropoxy(Hydroxy)Phosphoryl]Oxy-3-Hexadecanoyloxypropan-2-Yl] (Z)-Octadec-9-Enoate	C40H77O10P	748.525	5282293	CCCCCCCCCCCCCCCC(=O)OCC(COP(=O)(O)OCC(CO)O)OC(=O)CCCCCCCC=CCCCCCCCC
119	MSMS_Public_EXP_VS17	26.226	749.531	749.533	2.4358	[M-H]-	Glycerophospholipids	0.764	[1-[2,3-Dihydroxypropoxy(Hydroxy)Phosphoryl]Oxy-3-Hexadecanoyloxypropan-2-Yl] Octadecanoate	C40H79O10P	750.541	25267633	CCCCCCCCCCCCCCCCCC(=O)OC(COC(=O)CCCCCCCCCCCCCCC)COP(=O)(O)OCC(CO)O
120	MSMS_Public_EXP_VS17	24.537	769.499	769.502	4.36072	[M-H]-	Glycerophospholipids	0.849	[3-[2,3-Dihydroxypropoxy(Hydroxy)Phosphoryl]Oxy-2-[(9Z,12Z)-Octadeca-9,12-Dienoyl]Oxypropyl] (9Z,12Z)-Octadeca-9,12-Dienoate	C42H75O10P	770.51	49792064	CCCCCC=CCC=CCCCCCCCC(=O)OCC(COP(=O)(O)OCC(CO)O)OC(=O)CCCCCCCC=CCC=CCCCCC
121	MSMS_Public_EXP_VS17	25.272	771.517	771.518	1.2257	[M-H]-	Glycerophospholipids	0.832	[3-[2,3-Dihydroxypropoxy(Hydroxy)Phosphoryl]Oxy-2-[(9Z,12Z)-Octadeca-9,12-Dienoyl]Oxypropyl] (Z)-Octadec-9-Enoate	C42H77O10P	772.525	138155445	CCCCCCCCC=CCCCCCCCC(=O)OCC(COP(=O)(O)OCC(CO)O)OC(=O)CCCCCCCC=CCC=CCCCCC
122	MSMS_Public_EXP_VS17	25.645	773.526	773.533	10.0134	[M-H]-	Glycerophospholipids	0.833	[3-[2,3-Dihydroxypropoxy(Hydroxy)Phosphoryl]Oxy-2-[(Z)-Octadec-9-Enoyl]Oxypropyl] (Z)-Octadec-9-Enoate	C42H79O10P	774.541	13921353	CCCCCCCCC=CCCCCCCCC(=O)OCC(COP(=O)(O)OCC(CO)O)OC(=O)CCCCCCCC=CCCCCCCCC
123	MSMS_Public_EXP_VS17	26.208	775.548	775.549	0.57478	[M-H]-	Glycerophospholipids	0.645	[3-[2,3-Dihydroxypropoxy(Hydroxy)Phosphoryl]Oxy-2-[(Z)-Octadec-9-Enoyl]Oxypropyl] Octadecanoate	C42H81O10P	776.557	71767679	CCCCCCCCCCCCCCCCCC(=O)OCC(COP(=O)(O)OCC(CO)O)OC(=O)CCCCCCCC=CCCCCCCCC
124	MSMS_Public_EXP_VS17	25.043	807.499	807.502	3.96222	[M-H]-	Glycerophospholipids	0.841	[2-[(Z)-Hexadec-9-Enoyl]Oxy-3-[Hydroxy-(2,3,4,5,6-Pentahydroxycyclohexyl)Oxyphosphoryl]Oxypropyl] Hexadecanoate	C41H77O13P	808.51	138241787	CCCCCCCCCCCCCCCC(=O)OCC(COP(=O)(O)OC1C(C(C(C(C1O)O)O)O)O)OC(=O)CCCCCCCC=CCCCCCC
125	MSMS_Public_EXP_VS17	25.81	809.515	809.518	3.53244	[M-H]-	Glycerophospholipids	0.86	[2-Hexadecanoyloxy-3-[Hydroxy-(2,3,4,5,6-Pentahydroxycyclohexyl)Oxyphosphoryl]Oxypropyl] Hexadecanoate	C41H79O13P	810.526	14185941	CCCCCCCCCCCCCCCC(=O)OCC(COP(=O)(O)OC1C(C(C(C(C1O)O)O)O)O)OC(=O)CCCCCCCCCCCCCCC
126	MSMS_Public_EXP_VS17	25.078	833.516	833.518	1.96705	[M-H]-	Glycerophospholipids	0.938	[1-Hexadecanoyloxy-3-[Hydroxy-(2,3,4,5,6-Pentahydroxycyclohexyl)Oxyphosphoryl]Oxypropan-2-Yl] (9Z,12Z)-Octadeca-9,12-Dienoate	C43H79O13P	834.526	138130059	CCCCCCCCCCCCCCCC(=O)OCC(COP(=O)(O)OC1C(C(C(C(C1O)O)O)O)O)OC(=O)CCCCCCCC=CCC=CCCCCC
127	MSMS_Public_EXP_VS17	25.792	835.531	835.534	3.74567	[M-H]-	Glycerophospholipids	0.932	[1-Hexadecanoyloxy-3-[Hydroxy-(2,3,4,5,6-Pentahydroxycyclohexyl)Oxyphosphoryl]Oxypropan-2-Yl] (Z)-Octadec-9-Enoate	C43H81O13P	836.541	138234040	CCCCCCCCCCCCCCCC(=O)OCC(COP(=O)(O)OC1C(C(C(C(C1O)O)O)O)O)OC(=O)CCCCCCCC=CCCCCCCCC
128	MSMS_Public_EXP_VS17	25.539	847.53	847.534	4.27078	[M-H]-	Glycerophospholipids	0.781	[1-Heptadecanoyloxy-3-[Hydroxy-(2,3,4,5,6-Pentahydroxycyclohexyl)Oxyphosphoryl]Oxypropan-2-Yl] (9Z,12Z)-Octadeca-9,12-Dienoate	C44H81O13P	848.541	138118668	CCCCCCCCCCCCCCCCC(=O)OCC(COP(=O)(O)OC1C(C(C(C(C1O)O)O)O)O)OC(=O)CCCCCCCC=CCC=CCCCCC
129	MSMS_Public_EXP_VS17	22.823	849.511	849.513	2.55934	[M-H]-	Glycerophospholipids	0.945	[1-Hexadecanoyloxy-3-[Hydroxy-(2,3,4,5,6-Pentahydroxycyclohexyl)Oxyphosphoryl]Oxypropan-2-Yl] (10E,12Z)-9-Hydroxyoctadeca-10,12-Dienoate	C43H79O14P	850.521	134771366	CCCCCCCCCCCCCCCC(=O)OCC(COP(=O)(O)OC1C(C(C(C(C1O)O)O)O)O)OC(=O)CCCCCCCC(C=CC=CCCCCC)O
130	MSMS_Public_EXP_VS17	24.573	857.514	857.518	4.97899	[M-H]-	Glycerophospholipids	0.842	[1-Hexadecanoyloxy-3-[Hydroxy-(2,3,4,5,6-Pentahydroxycyclohexyl)Oxyphosphoryl]Oxypropan-2-Yl] (8Z,11Z,14Z,17Z)-Icosa-8,11,14,17-Tetraenoate	C45H79O13P	858.526	138284476	CCCCCCCCCCCCCCCC(=O)OCC(COP(=O)(O)OC1C(C(C(C(C1O)O)O)O)O)OC(=O)CCCCCCC=CCC=CCC=CCC=CCC
131	MSMS_Public_EXP_VS17	25.13	859.528	859.534	6.70088	[M-H]-	Glycerophospholipids	0.891	[3-[Hydroxy-(2,3,4,5,6-Pentahydroxycyclohexyl)Oxyphosphoryl]Oxy-2-[(9Z,12Z)-Octadeca-9,12-Dienoyl]Oxypropyl] (Z)-Octadec-9-Enoate	C45H81O13P	860.541	138215541	CCCCCCCCC=CCCCCCCCC(=O)OCC(COP(=O)(O)OC1C(C(C(C(C1O)O)O)O)O)OC(=O)CCCCCCCC=CCC=CCCCCC
132	MSMS_Public_EXP_VS17	25.81	861.549	861.549	0.0932042	[M-H]-	Glycerophospholipids	0.895	[3-[Hydroxy-(2,3,4,5,6-Pentahydroxycyclohexyl)Oxyphosphoryl]Oxy-2-[(9Z,12Z)-Octadeca-9,12-Dienoyl]Oxypropyl] Octadecanoate	C45H83O13P	862.557	138199526	CCCCCCCCCCCCCCCCCC(=O)OCC(COP(=O)(O)OC1C(C(C(C(C1O)O)O)O)O)OC(=O)CCCCCCCC=CCC=CCCCCC
133	GNPS-MS1	15.201	573.302	573.304	3.65426	[M+H]+	Glycerophospholipids		[2-Hydroxy-3-[Hydroxy-(2,3,4,5,6-Pentahydroxycyclohexyl)Oxyphosphoryl]Oxypropyl] Hexadecanoate	C25H49O12P	572.296	74819149	O=C(OCC(O)COP(=O)(O)OC1C(O)C(O)C(O)C(O)C1O)CCCCCCCCCCCCCCC
134	GNPS-MS1	14.501	597.302	597.304	3.17259	[M+H]+	Glycerophospholipids		[2-Hydroxy-3-[Hydroxy-(2,3,4,5,6-Pentahydroxycyclohexyl)Oxyphosphoryl]Oxypropyl] Octadeca-9,12-Dienoate	C27H49O12P	596.296	75961472	O=C(OCC(O)COP(=O)(O)OC1C(O)C(O)C(O)C(O)C1O)CCCCCCCC=CCC=CCCCCC
135	GNPS-MS1	15.739	599.32	599.32	0.425482	[M+H]+	Glycerophospholipids		[2-Hydroxy-3-[Hydroxy-(2,3,4,5,6-Pentahydroxycyclohexyl)Oxyphosphoryl]Oxypropyl] Octadec-12-Enoate	C27H51O12P	598.312	156603003	O=C(OCC(O)COP(=O)(O)OC1C(O)C(O)C(O)C(O)C1O)CCCCCCCCCCC=CCCCCC
136	GNPS-MS1	17.109	461.265	461.267	4.14077	[M-H]-	Glycerophospholipids		[3-[Ethoxy(Hydroxy)Phosphoryl]Oxy-2-Hydroxypropyl] Octadeca-9,12-Dienoate	C23H43O7P	462.275	156602972	O=C(OCC(O)COP(=O)(O)OCC)CCCCCCCC=CCC=CCCCCC
137	GNPS-MS1	25.539	699.494	699.496	3.53826	[M-H]-	Glycerophospholipids		(1-Octadec-11-Enoyloxy-3-Phosphonooxypropan-2-Yl) Octadec-9-Enoate	C39H73O8P	700.504	76041077	O=C(OCC(OC(=O)CCCCCCCC=CCCCCCCCC)COP(=O)(O)O)CCCCCCCCCC=CCCCCCC
138	GNPS	17.21	452.278	452.278	0.641774	[M-H]-	Glycerophospholipids	0.923092	[(2R)-3-[2-Aminoethoxy(Hydroxy)Phosphoryl]Oxy-2-Hydroxypropyl] Hexadecanoate	C21H44NO7P	453.286	9547069	CCCCCCCCCCCCCCCC(=O)OCC(COP(=O)(O)OCCN)O
139	GNPS	15.52	571.289	571.288	0.640675	[M-H]-	Glycerophospholipids	0.9255	[(2R)-2-Hydroxy-3-[Hydroxy-[(2R,3R,5S,6R)-2,3,4,5,6-Pentahydroxycyclohexyl]Oxyphosphoryl]Oxypropyl] Hexadecanoate	C25H49O12P	572.296	71296207	CCCCCCCCCCCCCCCC(=O)OCC(COP(=O)(O)OC1C(C(C(C(C1O)O)O)O)O)O
140	GNPS	18.25	435.252	435.251	1.92845	[M-H]-	Glycerophospholipids	0.711213	[(2R)-2-Hydroxy-3-Phosphonooxypropyl] (Z)-Octadec-9-Enoate	C21H41O7P	436.259	5311263	CCCCCCCCC=CCCCCCCCC(=O)OCC(COP(=O)(O)O)O
141	MSMS_Public_EXP_VS17	20.827	281.246	281.248	6.79208	[M+H]+	Fatty acids	0.922	(9Z,12Z)-Octadeca-9,12-Dienoic Acid	C18H32O2	280.24	5280450	CCCCCC=CCC=CCCCCCCCC(=O)O
142	MSMS_Public_EXP_VS17	17.937	283.262	283.264	4.87293	[M+H]+	Fatty acids	0.919	(Z)-Octadec-9-Enoic Acid	C18H34O2	282.256	445639	CCCCCCCCC=CCCCCCCCC(=O)O
143	GNPS	16.3	255.232	255.232	1.60714	[M+H]+	Fatty acids	0.835525	Hexadec-9-Enoic Acid	C16H30O2	254.225	4668	CCCCCCC=CCCCCCCCC(=O)O
144	GNPS	22.02	257.248	257.248	0.234245	[M+H]+	Fatty acids	0.947666	14-Methylpentadecanoic Acid	C16H32O2	256.24	36247	CC(C)CCCCCCCCCCCCC(=O)O
145a	Vaniya-Fiehn_Natural_Products	24.501	311.294	311.295	4.17775	[M-H]-	Fatty acids	0.804	Icosanoic Acid	C20H40O2	312.303	10467	CCCCCCCCCCCCCCCCCCCC(=O)O
146	GNPS	22.01	239.236	239.238	6.271	[M+H-H2O]+	Fatty acids	0.834908	Hexadecanoic Acid	C16H32O2	256.24	985	CCCCCCCCCCCCCCCC(=O)O
147	GNPS	22.53	267.268	267.269	2.99469	[M+H-H2O]+	Fatty acids	0.735022	Octadecanoic Acid	C18H36O2	284.272	5281	CCCCCCCCCCCCCCCCCC(=O)O
148	GNPS	17.07	297.24	297.243	10.0082	[M+H]+	Fatty acids	0.813859	(Z)-11-(3-Pentyloxiran-2-Yl)Undec-9-Enoic Acid	C18H32O3	296.235	5356421	CCCCCC1C(O1)CC=CCCCCCCCC(=O)O
149	MSMS_Public_EXP_VS17	4.568	173.117	173.118	5.10885	[M-H]-	Fatty acids	0.799	3-Hydroxynonanoic Acid	C9H18O3	174.126	36599	CCCCCCC(CC(=O)O)O
150	MSMS_Public_EXP_VS17	15.883	279.231	279.232	4.90473	[M-2H2O+H]+	Fatty acids	0.893	8-Hydroxy-8-(3-Octyloxiran-2-Yl)Octanoic Acid	C18H34O4	314.246	53851542	CCCCCCCCC1C(O1)C(CCCCCCC(=O)O)O
151	MSMS_Public_EXP_VS17	14.519	275.199	275.201	6.2309	[M+H-H2O]+	Fatty acids	0.861	13-Epi-12-oxo PDA	C18H28O3	292.204	14037063	CCC=CCC1C(C=CC1=O)CCCCCCCC(=O)O
152	MSMS_Public_EXP_VS17	16.608	295.227	295.227	0.219526	[M+H]+	Fatty acids	0.853	9-OxoODE	C18H30O3	294.219	193923	CCCCCC=CC=CC(=O)CCCCCCCC(=O)O
153	MSMS_Public_EXP_VS17	14.697	277.216	277.217	2.54245	[M+H-H2O]+	Fatty acids	0.799	8-(3-Octa-2,5-Dienyloxiran-2-Yl)Octanoic Acid	C18H30O3	294.219	111585	CCC=CCC=CCC1C(O1)CCCCCCCC(=O)O
154	MSMS_Public_EXP_VS17	16.281	295.226	295.227	4.86002	[M+H]+	Fatty acids	0.799	(9E,11Z)-13-Oxooctadeca-9,11-Dienoic Acid	C18H30O3	294.219	25791066	CCCCCC(=O)C=CC=CCCCCCCCC(=O)O
155	MSMS_Public_EXP_VS17	14.965	211.132	211.133	5.51515	[M+H]+	Fatty acids	0.667	Jasmonic acid	C12H18O3	210.126	557758	CCC=CCC1C(CCC1=O)CC(=O)O
156	Vaniya-Fiehn_Natural_Products	14.519	293.21	293.212	4.58628	[M+H]+	Fatty acids	0.861	8-(3-Oxo-2-Pent-2-Enylcyclopenten-1-Yl)Octanoic Acid	C18H28O3	292.204	591115	CCC=CCC1=C(CCC1=O)CCCCCCCC(=O)O
157	MSMS_Public_EXP_VS17	12.443	293.212	293.212	1.3819	[M-H]-	Fatty acids	0.795	(10E,12Z,15Z)-9-Hydroxyoctadeca-10,12,15-Trienoic Acid	C18H30O3	294.219	10447175	CCC=CCC=CC=CC(CCCCCCCC(=O)O)O
158	MSMS_Public_EXP_VS17	12.87	293.212	293.212	1.3819	[M-H]-	Fatty acids	0.905	(9Z,11E,15Z)-13-Hydroxyoctadeca-9,11,15-Trienoic Acid	C18H30O3	294.219	10469728	CCC=CCC(C=CC=CCCCCCCCC(=O)O)O
159	MSMS_Public_EXP_VS17	14.312	295.227	295.227	2.35371	[M-H]-	Fatty acids	0.969	(10E,12Z)-9-Hydroxyoctadeca-10,12-Dienoic Acid	C18H32O3	296.235	5282944	CCCCCC=CC=CC(CCCCCCCC(=O)O)O
160	MSMS_Public_EXP_VS17	14.431	297.244	297.243	3.04485	[M-H]-	Fatty acids	0.87	8-(3-Octyloxiran-2-Yl)Octanoic Acid	C18H34O3	298.251	15868	CCCCCCCCC1C(O1)CCCCCCCC(=O)O
161	MSMS_Public_EXP_VS17	15.609	299.259	299.259	0.0167414	[M-H]-	Fatty acids	0.907	12-Hydroxyoctadecanoic Acid	C18H36O3	300.266	7789	CCCCCCC(CCCCCCCCCCC(=O)O)O
162	MSMS_Public_EXP_VS17	17.627	299.259	299.259	0.0167414	[M-H]-	Fatty acids	0.732	18-Hydroxyoctadecanoic Acid	C18H36O3	300.266	5282915	C(CCCCCCCCC(=O)O)CCCCCCCCO
163	MSMS_Public_EXP_VS17	13.253	243.195	243.196	4.09032	[M-H]-	Fatty acids	0.861	3-Hydroxytetradecanoic Acid	C14H28O3	244.204	16064	CCCCCCCCCCCC(CC(=O)O)O
164	GNPS	17.93	199.169	199.17	4.2407	[M+H-H2O]+	Fatty acids	0.758858	12-Hydroxydodecanoic Acid	C12H24O3	216.173	79034	C(CCCCCC(=O)O)CCCCCO
165	GNPS	15.489	271.227	271.227	1.16095	[M-H]-	Fatty acids	0.932987	16-Hydroxyhexadecanoic Acid	C16H32O3	272.235	10466	C(CCCCCCCC(=O)O)CCCCCCCO
166	MSMS_Public_EXP_VS17	9.489	307.19	307.191	3.31836	[M-H]-	Fatty acids	0.705	16-Hydroxy-9-Oxooctadeca-10,12,14-Trienoic Acid	C18H28O4	308.199	57137439	CCC(C=CC=CC=CC(=O)CCCCCCCC(=O)O)O
167	MSMS_Public_EXP_VS17	13.27	309.205	309.207	3.58799	[M-H]-	Fatty acids	0.729	9-Oxo-11-(3-Pentyloxiran-2-Yl)Undec-10-Enoic Acid	C18H30O4	310.214	53394018	CCCCCC1C(O1)C=CC(=O)CCCCCCCC(=O)O
168	MSMS_Public_EXP_VS17	10.413	309.207	309.207	2.65379	[M-H]-	Fatty acids	0.908	12-Hydroperoxyoctadeca-9,13,15-Trienoic Acid	C18H30O4	310.214	78382137	CCC=CC=CC(CC=CCCCCCCCC(=O)O)OO
169	MSMS_Public_EXP_VS17	11.958	311.223	311.222	1.38326	[M-H]-	Fatty acids	0.859	9-hydroperoxyoctadeca-10,12-dienoic acid	C18H32O4	312.23	1928	CCCCCC=CC=CC(CCCCCCCC(=O)O)OO
170	MSMS_Public_EXP_VS17	11.53	313.238	313.238	1.14788	[M-H]-	Fatty acids	0.872	12(13)-DiHOME	C18H34O4	314.246	53394649	CCCCCC(C(CC=CCCCCCCCC(=O)O)O)O
171	MSMS_Public_EXP_VS17	9.178	327.216	327.217	3.49652	[M-H]-	Fatty acids	0.791	9,12,13-Trihydroxyoctadeca-10,15-Dienoic Acid	C18H32O5	328.225	72732143	CCC=CCC(C(C=CC(CCCCCCCC(=O)O)O)O)O
172	MSMS_Public_EXP_VS17	8.631	329.232	329.233	2.44259	[M-H]-	Fatty acids	0.97	5,8,11-Trihydroxyoctadec-9-Enoic Acid	C18H34O5	330.241	74178128	CCCCCCCC(C=CC(CCC(CCCC(=O)O)O)O)O
173	MSMS_Public_EXP_VS17	1.478	187.098	187.097	4.3347	[M-H]-	Fatty acids	0.909	Nonanedioic Acid	C9H16O4	188.105	2266	C(CCCC(=O)O)CCCC(=O)O
174	MassBank	14.533	311.221	311.222	2.63317	[M-H]-	Fatty acids	0.838	9,10-Dihode	C18H32O4	312.23	54242986	O=C(O)CCCCCCCC(O)C(O)CC=CCC=CCC
175	FiehnHILIC	3.987	115.076	115.076	3.29887	[M-H]-	Fatty acids	0.842	3,3-Dimethylbutanoic Acid	C6H12O2	116.084	14057	CC(C)(C)CC(=O)O
176	Vaniya-Fiehn_Natural_Products	14.379	223.169	223.17	5.55633	[M-H]-	Fatty acids	0.817	Tetradec-5-Ynoic Acid	C14H24O2	224.178	5312707	CCCCCCCCC#CCCCC(=O)O
177	GNPS	19.87	229.216	229.217	3.31621	[M+H]+	Fatty acids	0.755305	12-Methyltridecanoic Acid	C14H28O2	228.209	520298	CC(C)CCCCCCCCCCC(=O)O
178	GNPS	14.84	277.216	277.217	2.86711	[M+H-H2O]+	Fatty acids	0.807441	8-[(1R,2R)-3-Oxo-2-[(Z)-Pent-2-Enyl]Cyclopentyl]Octanoic Acid	C18H30O3	294.219	5716902	CCC=CCC1C(CCC1=O)CCCCCCCC(=O)O
179	GNPS	19.53	279.231	279.232	5.17447	[M+H-H2O]+	Fatty acids	0.890472	8-[3-[(Z)-Oct-2-Enyl]Oxiran-2-Yl]Octanoic Acid	C18H32O3	296.235	6246154	CCCCCC=CCC1C(O1)CCCCCCCC(=O)O
180	GNPS	17.68	307.263	307.264	2.42466	[M+H-H2O]+	Fatty acids	0.927992	(11Z,13E)-15-Hydroxyicosa-11,13-Dienoic Acid	C20H36O3	324.266	13723965	CCCCCC(C=CC=CCCCCCCCCCC(=O)O)O
181	GNPS	11.857	313.238	313.238	0.3845	[M-H]-	Fatty acids	0.763877	9,10-Dihydroxyoctadec-12-Enoic Acid	C18H34O4	314.246	53394288	CCCCCC=CCC(C(CCCCCCCC(=O)O)O)O
182	GNPS	9.828	329.231	329.233	5.44958	[M-H]-	Fatty acids	0.819432	9,12,13-Trihydroxyoctadec-10-Enoic Acid	C18H34O5	330.241	153001	CCCCCC(C(C=CC(CCCCCCCC(=O)O)O)O)O
183	GNPS	16.873	295.227	295.227	1.09746	[M+H]+	Fatty acids	0.761244	13-OXO-ODE	C18H30O3	294.219	6446027	CCCCCC(=O)/C=C/C=C\CCCCCCCC(=O)O
184	GNPS	10.053	285.207	285.207	1.47462	[M-H]-	Fatty acids	0.78656	Hexadecanedioic Acid	C16H30O4	286.214	10459	C(CCCCCCCC(=O)O)CCCCCCC(=O)O
185	GNPS-MS1	15.074	255.23	255.232	9.83417	[M+H]+	Fatty acids		14-Methylpentadec-9-Enoic Acid	C16H30O2	254.225	71318433	O=C(O)CCCCCCCC=CCCCC(C)C
186	GNPS-MS1	9.969	271.227	271.227	2.30434	[M+H]+	Fatty acids		16-Hydroxyhexadec-9-Enoic Acid	C16H30O3	270.219	3014965	O=C(O)CCCCCCCC=CCCCCCCO
187	GNPS-MS1	12.785	281.249	281.248	1.92001	[M+H]+	Fatty acids		Octadeca-9,11-Dienoic Acid	C18H32O2	280.24	74607	O=C(O)CCCCCCCC=CC=CCCCCCC
188	GNPS-MS1	16.444	281.247	281.248	2.70224	[M+H]+	Fatty acids		Octadeca-7,11-Dienoic Acid	C18H32O2	280.24	78383949	O=C(O)CCCCCC=CCCC=CCCCCCC
189	GNPS-MS1	22.259	283.262	283.264	4.27164	[M+H]+	Fatty acids		Octadec-3-Enoic Acid	C18H34O2	282.256	53439485	O=C(O)CC=CCCCCCCCCCCCCCC
190	GNPS-MS1	15.037	297.243	297.243	0.588744	[M+H]+	Fatty acids		2-Hydroxyoctadeca-9,12-Dienoic Acid	C18H32O3	296.235	53639639	O=C(O)C(O)CCCCCCC=CCC=CCCCCC
190	GNPS-MS1	15.037	297.243	297.243	0.588744	[M+H]+	Fatty acids		18-Hydroxyoctadeca-9,12-Dienoic Acid	C18H32O3	296.235	54006235	O=C(O)CCCCCCCC=CCC=CCCCCCO
190	GNPS-MS1	15.037	297.243	297.243	0.588744	[M+H]+	Fatty acids		15-Hydroxyoctadeca-9,12-Dienoic Acid	C18H32O3	296.235	75193242	O=C(O)CCCCCCCC=CCC=CCC(O)CCC
190	GNPS-MS1	15.037	297.243	297.243	0.588744	[M+H]+	Fatty acids		12-Hydroxyoctadeca-9,15-Dienoic Acid	C18H32O3	296.235	20980882	O=C(O)CCCCCCCC=CCC(O)CCC=CCC
190	GNPS-MS1	15.037	297.243	297.243	0.588744	[M+H]+	Fatty acids		10-Hydroxyoctadeca-12,15-Dienoic Acid	C18H32O3	296.235	71359789	O=C(O)CCCCCCCCC(O)CC=CCC=CCC
190	GNPS-MS1	15.037	297.243	297.243	0.588744	[M+H]+	Fatty acids		9-Hydroxyoctadeca-12,15-Dienoic Acid	C18H32O3	296.235	163048912	O=C(O)CCCCCCCC(O)CCC=CCC=CCC
191	GNPS-MS1	18.913	299.255	299.259	10.7766	[M+H]+	Fatty acids		9-Hydroxyoctadec-12-Enoic Acid	C18H34O3	298.251	20980881	O=C(O)CCCCCCCC(O)CCC=CCCCCC
191	GNPS-MS1	18.913	299.255	299.259	10.7766	[M+H]+	Fatty acids		8-Hydroxyoctadec-9-Enoic Acid	C18H34O3	298.251	78383977	O=C(O)CCCCCCC(O)C=CCCCCCCCC
191	GNPS-MS1	18.913	299.255	299.259	10.7766	[M+H]+	Fatty acids		18-Hydroxyoctadec-9-Enoic Acid	C18H34O3	298.251	3014191	O=C(O)CCCCCCCC=CCCCCCCCCO
191	GNPS-MS1	18.913	299.255	299.259	10.7766	[M+H]+	Fatty acids		11-Hydroxyoctadec-9-Enoic Acid	C18H34O3	298.251	71445440	O=C(O)CCCCCCCC=CC(O)CCCCCCC
191	GNPS-MS1	18.913	299.255	299.259	10.7766	[M+H]+	Fatty acids		11-Hydroxyoctadec-12-Enoic Acid	C18H34O3	298.251	71421644	O=C(O)CCCCCCCCCC(O)C=CCCCCC
191	GNPS-MS1	18.913	299.255	299.259	10.7766	[M+H]+	Fatty acids		14-Hydroxyoctadec-12-Enoic Acid	C18H34O3	298.251	86225132	O=C(O)CCCCCCCCCCC=CC(O)CCCC
192	GNPS-MS1	17.937	301.272	301.274	6.22356	[M+H]+	Fatty acids		7-Hydroxyoctadecanoic Acid	C18H36O3	300.266	516995	O=C(O)CCCCCC(O)CCCCCCCCCCC
192	GNPS-MS1	17.937	301.272	301.274	6.22356	[M+H]+	Fatty acids		11-Hydroxyoctadecanoic Acid	C18H36O3	300.266	5282910	O=C(O)CCCCCCCCCC(O)CCCCCCC
192	GNPS-MS1	17.937	301.272	301.274	6.22356	[M+H]+	Fatty acids		13-Hydroxyoctadecanoic Acid	C18H36O3	300.266	5282911	O=C(O)CCCCCCCCCCCC(O)CCCCC
192	GNPS-MS1	17.937	301.272	301.274	6.22356	[M+H]+	Fatty acids		10-Hydroxyoctadecanoic Acid	C18H36O3	300.266	9561835	O=C(O)CCCCCCCCC(O)CCCCCCCC
192	GNPS-MS1	17.937	301.272	301.274	6.22356	[M+H]+	Fatty acids		9-Hydroxyoctadecanoic Acid	C18H36O3	300.266	9570127	O=C(O)CCCCCCCC(O)CCCCCCCCC
193	GNPS-MS1	23.983	309.28	309.279	1.42266	[M+H]+	Fatty acids		Icosa-10,15-Dienoic Acid	C20H36O2	308.272	132746	O=C(O)CCCCCCCCC=CCCCC=CCCCC
193	GNPS-MS1	23.983	309.28	309.279	1.42266	[M+H]+	Fatty acids		Icosa-9,13-Dienoic Acid	C20H36O2	308.272	85717028	O=C(O)CCCCCCCC=CCCC=CCCCCCC
194	GNPS-MS1	23.837	311.292	311.295	9.34805	[M+H]+	Fatty acids		Icos-15-Enoic Acid	C20H38O2	310.287	78383951	O=C(O)CCCCCCCCCCCCCC=CCCCC
195	GNPS-MS1	15.037	314.271	314.27	5.66393	[M+H]+	Fatty acids		4-(2-Aminoethyl)-11-Hydroxyhexadec-9-Enoic Acid	C18H35NO3	313.262	163068519	O=C(O)CCC(CCN)CCCCC=CC(O)CCCCC
196	GNPS-MS1	12.785	317.268	317.269	3.75076	[M+H]+	Fatty acids		15,16-Dihydroxyoctadecanoic Acid	C18H36O4	316.261	5312766	O=C(O)CCCCCCCCCCCCCC(O)C(O)CC
197	GNPS-MS1	20.997	325.27	325.274	11.913	[M+H]+	Fatty acids		14-Hydroxyicosa-11,17-Dienoic Acid	C20H36O3	324.266	53860571	O=C(O)CCCCCCCCCC=CCC(O)CCC=CCC
197	GNPS-MS1	20.997	325.27	325.274	11.913	[M+H]+	Fatty acids		15-Hydroxyicosa-11,13-Dienoic Acid	C20H36O3	324.266	1434	O=C(O)CCCCCCCCCC=CC=CC(O)CCCCC
198	GNPS-MS1	19.327	337.274	337.274	2.00134	[M+H]+	Fatty acids		7-Ethyl-13-[3-(Hydroxymethyl)Cyclopent-2-En-1-Yl]Tridec-4-Enoic Acid	C21H36O3	336.266	163074712	O=C(O)CCC=CCC(CC)CCCCCCC1C=C(CO)CC1
198	GNPS-MS1	19.327	337.274	337.274	2.00134	[M+H]+	Fatty acids		13-Cyclopent-2-En-1-Yl-2-(3-Hydroxypropyl)Tridec-4-Enoic Acid	C21H36O3	336.266	163099784	O=C(O)C(CC=CCCCCCCCCC1C=CCC1)CCCO
199	GNPS-MS1	20.849	348.29	348.29	0.430675	[M+H-NH3]+	Fatty acids		13-[3-(2-Aminoethyl)Cyclopent-2-En-1-Yl]-5-(Methylaminomethyl)Tridec-4-Enoic Acid	C22H40N2O2	364.309	162794380	O=C(O)CCC=C(CNC)CCCCCCCCC1C=C(CCN)CC1
200	GNPS-MS1	18.28	353.27	353.269	1.16059	[M+H]+	Fatty acids		2-Hexadec-4-Enyl-3-Methylidenebutanedioic Acid	C21H36O4	352.261	85421136	O=C(O)C(=C)C(C(=O)O)CCCC=CCCCCCCCCCCC
201	GNPS-MS1	17.973	353.27	353.269	1.16059	[M+H]+	Fatty acids		2-Hexadec-7-Enyl-3-Methylbut-2-Enedioic Acid	C21H36O4	352.261	54410437	O=C(O)C(=C(C(=O)O)CCCCCCC=CCCCCCCCC)C
202	GNPS-MS1	20.84	257.246	257.248	8.39656	[M+H]+	Fatty acids		2-Hexyldecanoic Acid	C16H32O2	256.24	32912	O=C(O)C(CCCCCC)CCCCCCCC
202	GNPS-MS1	20.84	257.246	257.248	8.39656	[M+H]+	Fatty acids		10,13-Dimethyltetradecanoic Acid	C16H32O2	256.24	23426095	O=C(O)CCCCCCCCC(C)CCC(C)C
202	GNPS-MS1	20.84	257.246	257.248	8.39656	[M+H]+	Fatty acids		2-Methylpentadecanoic Acid	C16H32O2	256.24	91424	O=C(O)C(C)CCCCCCCCCCCCC
203	GNPS-MS1	21.976	326.305	326.306	3.38639	[M+H]+	Fatty acids		7-Ethyl-5-(Methylaminomethyl)Hexadec-9-Enoic Acid	C20H39NO2	325.298	162921899	O=C(O)CCCC(CNC)CC(CC=CCCCCCC)CC
204	GNPS-MS1	21.087	350.305	350.306	2.01253	[M+H]+	Fatty acids		13-[3-(2-Aminoethyl)Cyclopent-2-En-1-Yl]-7-Ethyltridec-4-Enoic Acid	C22H39NO2	349.298	162969819	O=C(O)CCC=CCC(CC)CCCCCCC1C=C(CCN)CC1
205	GNPS-MS1	22.303	352.32	352.322	2.99442	[M+H]+	Fatty acids		2-[1-(1-Aminopentadec-8-En-3-Yl)Cyclopentyl]Acetic Acid	C22H41NO2	351.314	162801894	O=C(O)CC1(CCCC1)C(CCN)CCCCC=CCCCCCC
206	GNPS-MS1	9.722	213.147	213.149	8.32751	[M+H]+	Fatty acids		2-(3-Hydroxy-2-Pent-2-Enylcyclopentyl)Acetic Acid	C12H20O3	212.141	4480500	O=C(O)CC1CCC(O)C1CC=CCC
207	GNPS-MS1	13.893	213.148	213.149	6.45088	[M+H]+	Fatty acids		2-(3-Oxo-2-Pentylcyclopentyl)Acetic Acid	C12H20O3	212.141	107126	O=C(O)CC1CCC(=O)C1CCCCC
208	GNPS-MS1	17.413	279.233	279.232	1.03856	[M+H]+	Fatty acids		Octadeca-8,11,14-Trienoic Acid	C18H30O2	278.225	21015	O=C(O)CCCCCCC=CCC=CCC=CCCC
209	GNPS-MS1	20.159	279.231	279.232	3.97518	[M+H]+	Fatty acids		Octadeca-9,12,15-Trienoic Acid	C18H30O2	278.225	860	O=C(O)CCCCCCCC=CCC=CCC=CCC
210	GNPS-MS1	21.993	279.231	279.232	3.61706	[M+H]+	Fatty acids		Octadeca-9,12,16-Trienoic Acid	C18H30O2	278.225	54008550	O=C(O)CCCCCCCC=CCC=CCCC=CC
211	GNPS-MS1	16.245	279.231	279.232	4.33331	[M+H]+	Fatty acids		Octadeca-6,10,14-Trienoic Acid	C18H30O2	278.225	54250397	O=C(O)CCCCC=CCCC=CCCC=CCCC
212	GNPS-MS1	13.374	279.231	279.232	5.04956	[M+H]+	Fatty acids		Octadeca-5,9,12-Trienoic Acid	C18H30O2	278.225	128849	O=C(O)CCCC=CCCC=CCC=CCCCCC
213	GNPS-MS1	14.91	279.231	279.232	5.04956	[M+H]+	Fatty acids		Octadeca-9,11,13-Trienoic Acid	C18H30O2	278.225	93077	O=C(O)CCCCCCCC=CC=CC=CCCCC
214	GNPS-MS1	13.645	279.231	279.232	3.97518	[M+H]+	Fatty acids		Octadeca-8,10,12-Trienoic Acid	C18H30O2	278.225	193404	O=C(O)CCCCCCC=CC=CC=CCCCCC
215	GNPS-MS1	11.836	279.231	279.232	4.69143	[M+H]+	Fatty acids		Octadeca-3,9,12-Trienoic Acid	C18H30O2	278.225	71356869	O=C(O)CC=CCCCCC=CCC=CCCCCC
216	GNPS-MS1	17.558	279.231	279.232	4.69143	[M+H]+	Fatty acids		Octadeca-9,11,15-Trienoic Acid	C18H30O2	278.225	56621010	O=C(O)CCCCCCCC=CC=CCCC=CCC
217	GNPS-MS1	10.957	279.231	279.232	5.40768	[M+H]+	Fatty acids		Octadeca-2,10,13-Trienoic Acid	C18H30O2	278.225	163054853	O=C(O)C=CCCCCCCC=CCC=CCCCC
218	GNPS-MS1	22.969	409.309	409.311	3.32266	[M+H]+	Fatty acids		Octacosa-4,7,10,13,16,19,22,25-Octaenoic Acid	C28H40O2	408.303	54316623	O=C(O)CCC=CCC=CCC=CCC=CCC=CCC=CCC=CCC=CCC
219	GNPS-MS1	20.481	331.284	331.285	3.13929	[M+H]+	Fatty acids		2-(2,3-Dihydroxypropyl)Hexadecanoic Acid	C19H38O4	330.277	17986608	O=C(O)C(CCCCCCCCCCCCCC)CC(O)CO
220	GNPS-MS1	23.795	391.283	391.285	4.95802	[M+H]+	Fatty acids		17-(1,3-Benzodioxol-5-Yl)Heptadecanoic Acid	C24H38O4	390.277	10763001	O=C(O)CCCCCCCCCCCCCCCCC1=CC=C2OCOC2=C1
221	GNPS-MS1	12.998	271.225	271.227	7.0605	[M-H]-	Fatty acids		3-Hydroxyhexadecanoic Acid	C16H32O3	272.235	301590	O=C(O)CC(O)CCCCCCCCCCCCC
221	GNPS-MS1	12.998	271.225	271.227	7.0605	[M-H]-	Fatty acids		2-Hydroxyhexadecanoic Acid	C16H32O3	272.235	92836	O=C(O)C(O)CCCCCCCCCCCCCC
221	GNPS-MS1	12.998	271.225	271.227	7.0605	[M-H]-	Fatty acids		9-Hydroxyhexadecanoic Acid	C16H32O3	272.235	15569772	O=C(O)CCCCCCCC(O)CCCCCCC
222	GNPS-MS1	17.855	299.201	299.201	1.00267	[M-H]-	Fatty acids		Icosa-2,5,8,11,14,17-Hexaenoic Acid	C20H28O2	300.209	85059617	O=C(O)C=CCC=CCC=CCC=CCC=CCC=CCC
223	GNPS-MS1	11.269	311.221	311.222	3.95216	[M-H]-	Fatty acids		11,12-Dihydroxyoctadeca-7,9-Dienoic Acid	C18H32O4	312.23	129881881	O=C(O)CCCCCC=CC=CC(O)C(O)CCCCCC
223	GNPS-MS1	11.269	311.221	311.222	3.95216	[M-H]-	Fatty acids		10,11-Dihydroxyoctadeca-8,12-Dienoic Acid	C18H32O4	312.23	162998889	O=C(O)CCCCCCC=CC(O)C(O)C=CCCCCC
223	GNPS-MS1	11.269	311.221	311.222	3.95216	[M-H]-	Fatty acids		5,8-Dihydroxyoctadeca-9,12-Dienoic Acid	C18H32O4	312.23	74477757	O=C(O)CCCC(O)CCC(O)C=CCC=CCCCCC
223	GNPS-MS1	11.269	311.221	311.222	3.95216	[M-H]-	Fatty acids		12,13-Dihydroxyoctadeca-9,15-Dienoic Acid	C18H32O4	312.23	73229371	O=C(O)CCCCCCCC=CCC(O)C(O)CC=CCC
224	GNPS-MS1	7.861	327.216	327.217	3.80481	[M-H]-	Fatty acids		9,10,13-Trihydroxyoctadeca-11,15-Dienoic Acid	C18H32O5	328.225	74135901	O=C(O)CCCCCCCC(O)C(O)C=CC(O)CC=CCC
224	GNPS-MS1	7.861	327.216	327.217	3.80481	[M-H]-	Fatty acids		12,15,16-Trihydroxyoctadeca-9,13-Dienoic Acid	C18H32O5	328.225	53873824	O=C(O)CCCCCCCC=CCC(O)C=CC(O)C(O)CC
224	GNPS-MS1	7.861	327.216	327.217	3.80481	[M-H]-	Fatty acids		7,9,10-Trihydroxyoctadeca-12,15-Dienoic Acid	C18H32O5	328.225	156603022	O=C(O)CCCCCC(O)CC(O)C(O)CC=CCC=CCC
225	GNPS-MS1	19.811	327.288	327.29	4.93446	[M-H]-	Fatty acids		20-Hydroxyicosanoic Acid	C20H40O3	328.298	5282919	O=C(O)CCCCCCCCCCCCCCCCCCCO
226	GNPS-MS1	21.897	355.321	355.321	1.44939	[M-H]-	Fatty acids		Phellonic acid	C22H44O3	356.329	5282922	O=C(O)CCCCCCCCCCCCCCCCCCCCCO
227	GNPS-MS1	23.679	383.351	383.353	3.16941	[M-H]-	Fatty acids		24-Hydroxylignoceric acid	C24H48O3	384.36	5312780	O=C(O)CCCCCCCCCCCCCCCCCCCCCCCO
228	GNPS-MS1	24.644	397.367	397.368	3.4351	[M-H]-	Fatty acids		25-Hydroxypentacosanoic Acid	C25H50O3	398.376	14325176	O=C(O)CCCCCCCCCCCCCCCCCCCCCCCCO
229	GNPS	18.478	366.3	366.301	2.24982	[M+H]+	Fatty amides	0.909805	4-(Octadeca-9,12-Dienoylamino)Butanoic Acid	C22H39NO3	365.293	119318	CCCCCC=CCC=CCCCCCCCC(=O)NCCCC(=O)O
230	GNPS	19.88	412.288	412.289	1.32271	[M+H]+	Fatty amides	0.719362	4-Methylsulfanyl-2-(Octadeca-9,12-Dienoylamino)Butanoic Acid	C23H41NO3S	411.281	76065023	CCCCCC=CCC=CCCCCCCCC(=O)NC(CCSC)C(=O)O
231	GNPS	14.66	302.305	302.306	3.0085	[M+H]+	Fatty amides	0.971303	2-[2-Hydroxyethyl(Tetradecyl)Amino]Ethanol	C18H39NO2	301.298	12942137	CCCCCCCCCCCCCCN(CCO)CCO
232	GNPS	16.77	322.273	322.275	4.99375	[M+H]+	Fatty amides	0.896554	(9Z,12Z,15Z)-N-(2-Hydroxyethyl)Octadeca-9,12,15-Trienamide	C20H35NO2	321.267	5283449	CCC=CCC=CCC=CCCCCCCCC(=O)NCCO
233	GNPS	18.14	324.289	324.29	3.88363	[M+H]+	Fatty amides	0.867497	(9Z,12Z)-N-(2-Hydroxyethyl)Octadeca-9,12-Dienamide	C20H37NO2	323.282	5283446	CCCCCC=CCC=CCCCCCCCC(=O)NCCO
234	GNPS	19.74	326.305	326.306	2.78722	[M+H]+	Fatty amides	0.910265	(Z)-N-(2-Hydroxyethyl)Octadec-9-Enamide	C20H39NO2	325.298	5283454	CCCCCCCCC=CCCCCCCCC(=O)NCCO
235	GNPS	23.28	326.342	326.342	0.903944	[M+H]+	Fatty amides	0.893439	N-Pentylhexadecanamide	C21H43NO	325.334	9996448	CCCCCCCCCCCCCCCC(=O)NCCCCC
236	GNPS	22.28	350.338	350.342	12.5449	[M+H]+	Fatty amides	0.782632	N-Pentyloctadeca-9,12-Dienamide	C23H43NO	349.334	123757444	CCCCCC=CCC=CCCCCCCCC(=O)NCCCCC
237	GNPS	23.51	352.357	352.358	2.6821	[M+H]+	Fatty amides	0.91556	N-Pentyloctadec-9-Enamide	C23H45NO	351.35	154109316	CCCCCCCCC=CCCCCCCCC(=O)NCCCCC
238	GNPS	11.75	343.296	343.296	0.174776	[M]+	Fatty amides	0.855003	Carboxymethyl-[3-(Dodecanoylamino)Propyl]-Dimethylazanium	C19H39N2O3+	343.296	20281	CCCCCCCCCCCC(=O)NCCC[N+](C)(C)CC(=O)O
239	MSMS_Public_EXP_VS17	17.685	356.352	356.353	2.52468	[M+H]+	Fatty amides	0.822	N-(2-Hydroxyethyl)Icosanamide	C22H45NO2	355.345	3787294	CCCCCCCCCCCCCCCCCCCC(=O)NCCO
240	MSMS_Public_EXP_VS17	14.322	298.275	298.275	0.16978	[M+H]+	Fatty amides	0.703	(Z)-N-(2-Hydroxyethyl)Hexadec-9-Enamide	C18H35NO2	297.267	9835868	CCCCCCC=CCCCCCCCC(=O)NCCO
241	GNPS	20.04	256.262	256.264	7.97879	[M+H]+	Fatty amides	0.962665	Hexadecanamide	C16H33NO	255.256	69421	CCCCCCCCCCCCCCCC(=O)N
242	GNPS	20.5	282.279	282.28	2.46118	[M+H]+	Fatty amides	0.768907	(Z)-Octadec-9-Enamide	C18H35NO	281.272	5283387	CCCCCCCCC=CCCCCCCCC(=O)N
243	GNPS	22.21	284.298	284.295	9.33957	[M+H]+	Fatty amides	0.841498	Octadecanamide	C18H37NO	283.288	31292	CCCCCCCCCCCCCCCCCC(=O)N
244	GNPS-MS1	22.385	310.31	310.311	4.15712	[M+H]+	Fatty amides		N-(2-Methylpropyl)Hexadec-2-Enamide	C20H39NO	309.303	75993194	O=C(C=CCCCCCCCCCCCCC)NCC(C)C
245	GNPS-MS1	24.01	338.343	338.342	1.80291	[M+H]+	Fatty amides		Docos-13-Enamide	C22H43NO	337.334	8214	O=C(N)CCCCCCCCCCCC=CCCCCCCCC
246	GNPS-MS1	17.53	228.231	228.233	8.5001	[M+H]+	Fatty amides		Tetradecanamide	C14H29NO	227.225	69492	O=C(N)CCCCCCCCCCCCC
247	GNPS-MS1	20.042	256.264	256.264	1.01458	[M+H]+	Fatty amides		N-(2-Methylpropyl)Dodecanamide	C16H33NO	255.256	345934	O=C(NCC(C)C)CCCCCCCCCCC
248	GNPS-MS1	20.661	270.279	270.28	4.03286	[M+H]+	Fatty amides		Heptadecanamide	C17H35NO	269.272	12791129	O=C(N)CCCCCCCCCCCCCCCC
249	GNPS-MS1	21.391	284.294	284.295	3.65817	[M+H]+	Fatty amides		N-Hexyldodecanamide	C18H37NO	283.288	3505480	O=C(NCCCCCC)CCCCCCCCCCC
250	GNPS-MS1	23.334	298.307	298.311	14.7162	[M+H]+	Fatty amides		N-Propan-2-Ylhexadecanamide	C19H39NO	297.303	5063962	O=C(NC(C)C)CCCCCCCCCCCCCCC
251	GNPS-MS1	22.731	298.31	298.311	2.31302	[M+H]+	Fatty amides		N-Propylhexadecanamide	C19H39NO	297.303	10379895	O=C(NCCC)CCCCCCCCCCCCCCC
252	GNPS-MS1	21.453	308.293	308.295	6.29267	[M+H]+	Fatty amides		N-Ethyloctadeca-9,12-Dienamide	C20H37NO	307.288	91184763	O=C(NCC)CCCCCCCC=CCC=CCCCCC
253	GNPS-MS1	21.181	308.293	308.295	5.9683	[M+H]+	Fatty amides		N-(2-Methylpropyl)Hexadeca-2,4-Dienamide	C20H37NO	307.288	179654	O=C(C=CC=CCCCCCCCCCCC)NCC(C)C
254	GNPS-MS1	23.772	312.325	312.327	3.9702	[M+H]+	Fatty amides		N-(2-Methylpropyl)Hexadecanamide	C20H41NO	311.319	108624	O=C(NCC(C)C)CCCCCCCCCCCCCCC
255	GNPS-MS1	23.254	336.325	336.327	4.28155	[M+H]+	Fatty amides		N-(2-Methylpropyl)Octadeca-2,4-Dienamide	C22H41NO	335.319	56633806	O=C(C=CC=CCCCCCCCCCCCCC)NCC(C)C
256	GNPS-MS1	25.261	340.357	340.358	2.46799	[M+H]+	Fatty amides		Docosanamide	C22H45NO	339.35	76468	O=C(N)CCCCCCCCCCCCCCCCCCCCC
257	GNPS-MS1	22.658	346.31	346.311	4.30249	[M+H]+	Fatty amides		N-Benzylhexadecanamide	C23H39NO	345.303	11198769	O=C(NCC=1C=CC=CC1)CCCCCCCCCCCCCCC
258	GNPS-MS1	21.905	370.306	370.311	12.395	[M+H]+	Fatty amides		N-Benzyloctadeca-9,12-Dienamide	C25H39NO	369.303	77547621	O=C(NCC=1C=CC=CC1)CCCCCCCC=CCC=CCCCCC
259	GNPS-MS1	24.174	374.341	374.342	3.98031	[M+H]+	Fatty amides		N-Benzyloctadecanamide	C25H43NO	373.334	220495	O=C(NCC=1C=CC=CC1)CCCCCCCCCCCCCCCCC
260	GNPS-MS1	18.135	369.349	369.348	1.62448	[M+H]+	Fatty amides		N-[3-(Diethylamino)Propyl]-3-(2,2-Dimethyloxan-4-Yl)-6-Methylheptanamide	C22H44N2O2	368.34	4966285	O=C(NCCCN(CC)CC)CC(CCC(C)C)C1CCOC(C)(C)C1
261	GNPS-MS1	23.795	436.344	436.343	4.15957	[M+H]+	Fatty amides		2-[7-(2,6-Dimethylmorpholin-4-Yl)-7-Oxoheptyl]-3-(3-Hydroxyoct-1-Enyl)Cyclopentan-1-One	C26H45NO4	435.335	3670449	O=C(N1CC(OC(C)C1)C)CCCCCCC2C(=O)CCC2C=CC(O)CCCCC
261	GNPS-MS1	23.795	436.344	436.343	4.15957	[M+H]+	Fatty amides		2-[7-[2-(Hydroxymethyl)Piperidin-1-Yl]-7-Oxoheptyl]-3-(3-Hydroxyoct-1-Enyl)Cyclopentan-1-One	C26H45NO4	435.335	3786121	O=C(N1CCCCC1CO)CCCCCCC2C(=O)CCC2C=CC(O)CCCCC
261	GNPS-MS1	23.795	436.344	436.343	4.15957	[M+H]+	Fatty amides		N-[13-(3,4-Dimethyl-5-Pentylfuran-2-Yl)-1-Hydroxy-3-Oxotridecan-2-Yl]Acetamide	C26H45NO4	435.335	85081747	O=C(NC(C(=O)CCCCCCCCCCC=1OC(=C(C1C)C)CCCCC)CO)C
262	GNPS-MS1	15.38	342.3	342.301	2.51241	[M+H]+	Fatty amides		N-(1,3-Dihydroxyoctadec-4-En-2-Yl)Acetamide	C20H39NO3	341.293	2505	O=C(NC(CO)C(O)C=CCCCCCCCCCCCCC)C
263	GNPS-MS1	16.751	344.315	344.316	3.10761	[M+H]+	Fatty amides		N-(1,3-Dihydroxyoctadecan-2-Yl)Acetamide	C20H41NO3	343.309	2506	O=C(NC(CO)C(O)CCCCCCCCCCCCCCC)C
264	MSMS_Public_EXP_VS17	12.968	200.236	200.238	7.74044	[M+H]+	Fatty amides	0.874	N-Methyldodecan-1-Amine	C13H29N	199.23	81746	CCCCCCCCCCCCNC
265	MSMS_Public_EXP_VS17	7.348	188.201	188.201	3.15843	[M+H]+	Fatty amides	0.839	3-Octoxypropan-1-Amine	C11H25NO	187.194	85192	CCCCCCCCOCCCN
266	MSMS_Public_EXP_VS17	14.822	318.299	318.301	6.26486	[M+H]+	Sphingolipids	0.953	(2S,3S,4R)-2-Aminooctadecane-1,3,4-Triol	C18H39NO3	317.293	122121	CCCCCCCCCCCCCCC(C(C(CO)N)O)O
267	MSMS_Public_EXP_VS17	16.245	302.306	302.306	0.82528	[M+H]+	Sphingolipids	0.934	(2S,3R)-2-Aminooctadecane-1,3-Diol	C18H39NO2	301.298	91486	CCCCCCCCCCCCCCCC(C(CO)N)O
268	MSMS_Public_EXP_VS17	13.982	316.285	316.285	2.06788	[M+H]+	Sphingolipids	0.888	2-Aminooctadec-8-Ene-1,3,4-Triol	C18H37NO3	315.277	25203815	CCCCCCCCCC=CCCCC(C(C(CO)N)O)O
269	GNPS	15.614	300.29	300.29	1.43003	[M+H]+	Sphingolipids	0.891	2-Aminooctadec-4-Ene-1,3-Diol	C18H37NO2	299.282	1104	CCCCCCCCCCCCCC=CC(C(CO)N)O
270	MSMS_Public_EXP_VS17	15.883	557.476	557.479	5.34041	[M+H]+	Sphingolipids	0.75	1-Amino-3-[[(3Z,10Z,13Z,16Z,19Z,22Z,25Z)-28-[(3-Amino-2-Hydroxypropyl)Amino]Octacosa-3,10,13,16,19,22,25-Heptaenyl]Amino]Propan-2-Ol	C34H60N4O2	556.472	5470023	C(CCC=CCCNCC(CN)O)CCC=CCC=CCC=CCC=CCC=CCC=CCCNCC(CN)O
271a	MSMS_Public_EXP_VS17	8.66	331.08	331.082	4.96186	[M+H]+	Flavonoids and derivatives	0.883	5,7-Dihydroxy-2-(4-Hydroxy-3,5-Dimethoxyphenyl)Chromen-4-One	C17H14O7	330.074	5281702	COC1=CC(=CC(=C1O)OC)C2=CC(=O)C3=C(C=C(C=C3O2)O)O
272	MSMS_Public_EXP_VS17	0.979	483.076	483.077	2.70207	[M-H]-	Flavonoids and derivatives	0.807	[3,4,5-Trihydroxy-6-(3,4,5-Trihydroxybenzoyl)Oxyoxan-2-Yl]Methyl 3,4,5-Trihydroxybenzoate	C20H20O14	484.085	3332212	C1=C(C=C(C(=C1O)O)O)C(=O)OCC2C(C(C(C(O2)OC(=O)C3=CC(=C(C(=C3)O)O)O)O)O)O
273	GNPS	4.712	303.013	303.014	2.49873	[M+H]+	Flavonoids and derivatives	0.884	6,7,13,14-Tetrahydroxy-2,9-Dioxatetracyclo[6.6.2.04,16.011,15]Hexadeca-1(15),4,6,8(16),11,13-Hexaene-3,10-Dione	C14H6O8	302.006	5281855	C1=C2C3=C(C(=C1O)O)OC(=O)C4=CC(=C(C(=C43)OC2=O)O)O
274	MSMS_Public_EXP_VS17	8.78	347.073	347.077	9.24119	[M+H]+	Flavonoids and derivatives	0.819	3,5,7-Trihydroxy-2-(4-Hydroxy-3-Methoxyphenyl)-8-Methoxychromen-4-One	C17H14O8	346.069	5489485	COC1=C(C=CC(=C1)C2=C(C(=O)C3=C(O2)C(=C(C=C3O)O)OC)O)O
275	MSMS_Public_EXP_VS17	5.66	437.145	437.145	0.693226	[M+H]+	Flavonoids and derivatives	0.72	1-[2,4-Dihydroxy-6-[(2S,3R,4S,5S,6R)-3,4,5-Trihydroxy-6-(Hydroxymethyl)Oxan-2-Yl]Oxyphenyl]-3-(4-Hydroxyphenyl)Propan-1-One	C21H24O10	436.137	6072	C1=CC(=CC=C1CCC(=O)C2=C(C=C(C=C2OC3C(C(C(C(O3)CO)O)O)O)O)O)O
276	MSMS_Public_EXP_VS17	5.907	305.066	305.066	2.00848	[M+H]+	Flavonoids and derivatives	0.653	2-(3,4-Dihydroxyphenyl)-3,5,7-Trihydroxy-2,3-Dihydrochromen-4-One	C15H12O7	304.058	471	C1=CC(=C(C=C1C2C(C(=O)C3=C(C=C(C=C3O2)O)O)O)O)O
277	GNPS	2.936	579.151	579.15	1.18059	[M+H]+	Flavonoids and derivatives	0.879	2-(3,4-Dihydroxyphenyl)-8-[2-(3,4-Dihydroxyphenyl)-3,5,7-Trihydroxy-3,4-Dihydro-2H-Chromen-4-Yl]-3,4-Dihydro-2H-Chromene-3,5,7-Triol	C30H26O12	578.142	130556	C1C(C(OC2=C1C(=CC(=C2C3C(C(OC4=CC(=CC(=C34)O)O)C5=CC(=C(C=C5)O)O)O)O)O)C6=CC(=C(C=C6)O)O)O
278	MassBank	6.138	319.042	319.045	9.33181	[M+H]+	Flavonoids and derivatives	0.926	3,5,7-Trihydroxy-2-(3,4,5-Trihydroxyphenyl)Chromen-4-One	C15H10O8	318.038	5281672	C1=C(C=C(C(=C1O)O)O)C2=C(C(=O)C3=C(C=C(C=C3O2)O)O)O
279	MassBank	4.983	465.102	465.103	3.80797	[M]+	Flavonoids and derivatives	0.904	(2S,3R,4S,5S,6R)-2-[5,7-Dihydroxy-2-(3,4,5-Trihydroxyphenyl)Chromenylium-3-Yl]Oxy-6-(Hydroxymethyl)Oxane-3,4,5-Triol	C21H21O12+	465.103	443650	C1=C(C=C(C(=C1O)O)O)C2=[O+]C3=CC(=CC(=C3C=C2OC4C(C(C(C(O4)CO)O)O)O)O)O
280	MassBank	4.166	481.097	481.098	2.43337	[M+H]+	Flavonoids and derivatives	0.837	2-(3,4-Dihydroxyphenyl)-3,5,7-Trihydroxy-8-[(2S,3R,4S,5S,6R)-3,4,5-Trihydroxy-6-(Hydroxymethyl)Oxan-2-Yl]Oxychromen-4-One	C21H20O13	480.09	5281621	C1=CC(=C(C=C1C2=C(C(=O)C3=C(O2)C(=C(C=C3O)O)OC4C(C(C(C(O4)CO)O)O)O)O)O)O
281	Vaniya-Fiehn_Natural_Products	5.019	443.099	443.098	1.60964	[M+H]+	Flavonoids and derivatives	0.95	[2-(3,4-Dihydroxyphenyl)-5,7-Dihydroxy-3,4-Dihydro-2H-Chromen-3-Yl] 3,4,5-Trihydroxybenzoate	C22H18O10	442.09	367141	C1C(C(OC2=CC(=CC(=C21)O)O)C3=CC(=C(C=C3)O)O)OC(=O)C4=CC(=C(C(=C4)O)O)O
282	Vaniya-Fiehn_Natural_Products	3.504	459.09	459.093	4.99113	[M+H]+	Flavonoids and derivatives	0.942	[5,7-Dihydroxy-2-(3,4,5-Trihydroxyphenyl)-3,4-Dihydro-2H-Chromen-3-Yl] 3,4,5-Trihydroxybenzoate	C22H18O11	458.085	1287	C1C(C(OC2=CC(=CC(=C21)O)O)C3=CC(=C(C(=C3)O)O)O)OC(=O)C4=CC(=C(C(=C4)O)O)O
283	Vaniya-Fiehn_Natural_Products	7.455	303.049	303.05	5.75036	[M+H]+	Flavonoids and derivatives	0.941	Morin	C15H10O7	302.043	5281670	C1=CC(=C(C=C1O)O)C2=C(C(=O)C3=C(C=C(C=C3O2)O)O)O
284	MSMS_Public_EXP_VS17	6.223	463.085	463.088	5.47644	[M-H]-	Flavonoids and derivatives	0.901	2-(3,4-Dihydroxyphenyl)-5,7-Dihydroxy-3-[3,4,5-Trihydroxy-6-(Hydroxymethyl)Oxan-2-Yl]Oxychromen-4-One	C21H20O12	464.095	5378597	C1=CC(=C(C=C1C2=C(C(=O)C3=C(C=C(C=C3O2)O)O)OC4C(C(C(C(O4)CO)O)O)O)O)O
285	MSMS_Public_EXP_VS17	7.026	507.112	507.114	3.66943	[M-H]-	Flavonoids and derivatives	0.925	5,7-Dihydroxy-2-(4-Hydroxy-3,5-Dimethoxyphenyl)-3-[3,4,5-Trihydroxy-6-(Hydroxymethyl)Oxan-2-Yl]Oxychromen-4-One	C23H24O13	508.122	14524434	COC1=CC(=CC(=C1O)OC)C2=C(C(=O)C3=C(C=C(C=C3O2)O)O)OC4C(C(C(C(O4)CO)O)O)O
286	MSMS_Public_EXP_VS17	12.409	255.067	255.066	6.43418	[M-H]-	Flavonoids and derivatives	0.93	(2R)-5,7-Dihydroxy-2-Phenyl-2,3-Dihydrochromen-4-One	C15H12O4	256.074	667544	C1C(OC2=CC(=CC(=C2C1=O)O)O)C3=CC=CC=C3
287a	MSMS_Public_EXP_VS17	9.421	271.059	271.061	5.54666	[M-H]-	Flavonoids and derivatives	0.949	5,7-Dihydroxy-2-(4-Hydroxyphenyl)-2,3-Dihydrochromen-4-One	C15H12O5	272.068	932	C1C(OC2=CC(=CC(=C2C1=O)O)O)C3=CC=C(C=C3)O
288	MSMS_Public_EXP_VS17	9.863	285.039	285.04	3.18562	[M-H]-	Flavonoids and derivatives	0.861	kaempferol	C15H10O6	286.048	5280863	C1=CC(=CC=C1C2=C(C(=O)C3=C(C=C(C=C3O2)O)O)O)O
289	MSMS_Public_EXP_VS17	5.101	289.071	289.071	0.374164	[M-H]-	Flavonoids and derivatives	0.963	Epicatechin	C15H14O6	290.079	1203	C1C(C(OC2=CC(=CC(=C21)O)O)C3=CC(=C(C=C3)O)O)O
290a	MassBank	8.665	301.032	301.035	7.81521	[M-H]-	Flavonoids and derivatives	0.927	2-(3,4-Dihydroxyphenyl)-3,5,7-Trihydroxychromen-4-One	C15H10O7	302.043	5280343	C1=CC(=C(C=C1C2=C(C(=O)C3=C(C=C(C=C3O2)O)O)O)O)O
291	MassBank	10.086	315.053	315.05	7.95834	[M-H]-	Flavonoids and derivatives	0.908	3,5,7-Trihydroxy-2-(4-Hydroxy-3-Methoxyphenyl)Chromen-4-One	C16H12O7	316.058	5281654	COC1=C(C=CC(=C1)C2=C(C(=O)C3=C(C=C(C=C3O2)O)O)O)O
292	Vaniya-Fiehn_Natural_Products	6.938	477.103	477.103	0.557804	[M-H]-	Flavonoids and derivatives	0.877	5,7-Dihydroxy-2-(4-Hydroxy-3-Methoxyphenyl)-3-[3,4,5-Trihydroxy-6-(Hydroxymethyl)Oxan-2-Yl]Oxychromen-4-One	C22H22O12	478.111	13245586	COC1=C(C=CC(=C1)C2=C(C(=O)C3=C(C=C(C=C3O2)O)O)OC4C(C(C(C(O4)CO)O)O)O)O
293	Vaniya-Fiehn_Natural_Products	9.95	345.062	345.061	1.77534	[M-H]-	Flavonoids and derivatives	0.816	2-(3,4-Dihydroxyphenyl)-5,7-Dihydroxy-6,8-Dimethoxychromen-4-One	C17H14O8	346.069	5321859	COC1=C(C(=C2C(=C1O)C(=O)C=C(O2)C3=CC(=C(C=C3)O)O)OC)O
294	Vaniya-Fiehn_Natural_Products	4.055	449.106	449.108	5.81488	[M-H]-	Flavonoids and derivatives	0.81	3,5-Dihydroxy-2-(4-Hydroxyphenyl)-7-[3,4,5-Trihydroxy-6-(Hydroxymethyl)Oxan-2-Yl]Oxy-2,3-Dihydrochromen-4-One	C21H22O11	450.116	14282776	C1=CC(=CC=C1C2C(C(=O)C3=C(C=C(C=C3O2)OC4C(C(C(C(O4)CO)O)O)O)O)O)O
295	MSMS_Public_EXP_VS17	7.276	285.04	285.04	1.07704	[M+H]+	Flavonoids and derivatives	0.816	Monorhein	C15H8O6	284.032	10168	C1=CC2=C(C(=C1)O)C(=O)C3=C(C2=O)C=C(C=C3O)C(=O)O
296	MSMS_Public_EXP_VS17	6.994	331.153	331.155	3.36097	[M+H]+	Flavonoids and derivatives	0.791	Tetrahydrosappanone A Trimethyl Ether	C19H22O5	330.147	6708784	COC1=CC2=C(C=C1)[C@@H]([C@@H](CO2)CC3=CC(=C(C=C3)OC)OC)O
297	GNPS	6.885	435.129	435.129	1.25701	[M-H]-	Flavonoids and derivatives	0.657	1-[2,4-Dihydroxy-3-[3,4,5-Trihydroxy-6-(Hydroxymethyl)Oxan-2-Yl]Phenyl]-2-Hydroxy-3-(4-Hydroxyphenyl)Propan-1-One	C21H24O10	436.137	42607719	C1=CC(=CC=C1CC(C(=O)C2=C(C(=C(C=C2)O)C3C(C(C(C(O3)CO)O)O)O)O)O)O
298	GNPS	7.964	273.076	273.076	1.69725	[M+H]+	Flavonoids and derivatives	0.869	6,8-Dihydroxy-3-(4-Hydroxyphenyl)-3,4-Dihydroisochromen-1-One	C15H12O5	272.068	10333412	C1C(OC(=O)C2=C1C=C(C=C2O)O)C3=CC=C(C=C3)O
299	MSMS_Public_EXP_VS17	6.031	540.246	540.244	2.84704	[M+NH4]+	Flavonoids and derivatives	0.668	2-[3-[2-(4-Hydroxy-3-Methoxyphenyl)-3-(Hydroxymethyl)-7-Methoxy-2,3-Dihydro-1-Benzofuran-5-Yl]Propoxy]-6-(Hydroxymethyl)Oxane-3,4,5-Triol	C26H34O11	522.21	74379068	COC1=CC(=CC2=C1OC(C2CO)C3=CC(=C(C=C3)O)OC)CCCOC4C(C(C(C(O4)CO)O)O)O
300	GNPS-MS1	14.91	551.296	551.301	8.86086	[M+H]+	Flavonoids and derivatives		2-[3,4-Dimethoxy-2,6-Bis(3-Methylbut-2-Enyl)Phenyl]-3,5-Dihydroxy-7-Methoxy-8-(3-Methylbut-2-Enyl)-2,3-Dihydrochromen-4-One	C33H42O7	550.293	78186411	O=C1C2=C(O)C=C(OC)C(=C2OC(C=3C(=CC(OC)=C(OC)C3CC=C(C)C)CC=C(C)C)C1O)CC=C(C)C
301	GNPS-MS1	5.995	595.106	595.109	4.68822	[M+H]+	Flavonoids and derivatives		[2-(3,4-Dihydroxyphenyl)-7-Hydroxy-5-(3,4,5-Trihydroxybenzoyl)Oxy-3,4-Dihydro-2H-Chromen-3-Yl] 3,4,5-Trihydroxybenzoate	C29H22O14	594.101	4320064	O=C(OC1=CC(O)=CC=2OC(C3=CC=C(O)C(O)=C3)C(OC(=O)C4=CC(O)=C(O)C(O)=C4)CC12)C5=CC(O)=C(O)C(O)=C5
301	GNPS-MS1	5.995	595.106	595.109	4.68822	[M+H]+	Flavonoids and derivatives		[3,5-Dihydroxy-2-[4-Hydroxy-3-(3,4,5-Trihydroxybenzoyl)Oxyphenyl]-3,4-Dihydro-2H-Chromen-7-Yl] 3,4,5-Trihydroxybenzoate	C29H22O14	594.101	74977174	O=C(OC1=CC(O)=C2C(OC(C3=CC=C(O)C(OC(=O)C4=CC(O)=C(O)C(O)=C4)=C3)C(O)C2)=C1)C5=CC(O)=C(O)C(O)=C5
301	GNPS-MS1	5.995	595.106	595.109	4.68822	[M+H]+	Flavonoids and derivatives		[4-[3,5-Dihydroxy-7-(3,4,5-Trihydroxybenzoyl)Oxy-3,4-Dihydro-2H-Chromen-2-Yl]-2-Hydroxyphenyl] 3,4,5-Trihydroxybenzoate	C29H22O14	594.101	74977175	O=C(OC1=CC(O)=C2C(OC(C3=CC=C(OC(=O)C4=CC(O)=C(O)C(O)=C4)C(O)=C3)C(O)C2)=C1)C5=CC(O)=C(O)C(O)=C5
301	GNPS-MS1	5.995	595.106	595.109	4.68822	[M+H]+	Flavonoids and derivatives		[2-(3,4-Dihydroxyphenyl)-5-Hydroxy-7-(3,4,5-Trihydroxybenzoyl)Oxy-3,4-Dihydro-2H-Chromen-3-Yl] 3,4,5-Trihydroxybenzoate	C29H22O14	594.101	14583618	O=C(OC1=CC(O)=C2C(OC(C3=CC=C(O)C(O)=C3)C(OC(=O)C4=CC(O)=C(O)C(O)=C4)C2)=C1)C5=CC(O)=C(O)C(O)=C5
302	GNPS-MS1	6.433	477.058	477.064	12.8075	[M-H]-	Flavonoids and derivatives		2-(3,4-Dihydroxyphenyl)-3,5-Dihydroxy-10-(4-Methylsulfanylphenyl)-9,10-Dihydropyrano[2,3-H]Chromene-4,8-Dione	C25H18O8S	478.072	75492195	O=C1OC2=CC(O)=C3C(=O)C(O)=C(OC3=C2C(C4=CC=C(SC)C=C4)C1)C=5C=CC(O)=C(O)C5
303	GNPS-MS1	9.658	511.159	511.16	2.38673	[M-H]-	Flavonoids and derivatives		5,7-Dihydroxy-2-[4-[3-Hydroxy-2-(2-Methoxyphenoxy)Propoxy]-3,5-Dimethoxyphenyl]-2,3-Dihydrochromen-4-One	C27H28O10	512.168	163081343	O=C1C=2C(O)=CC(O)=CC2OC(C3=CC(OC)=C(OCC(OC=4C=CC=CC4OC)CO)C(OC)=C3)C1
304	GNPS-MS1	9.401	513.174	513.176	3.44911	[M-H]-	Flavonoids and derivatives		5-Hydroxy-7-Methoxy-2-(4-Methoxyphenyl)-8-(3-Methylbut-2-Enyl)-3-(3,4,5-Trihydroxyoxan-2-Yl)Oxychromen-4-One	C27H30O10	514.184	162995665	O=C1C(OC2OCC(O)C(O)C2O)=C(OC=3C1=C(O)C=C(OC)C3CC=C(C)C)C=4C=CC(OC)=CC4
305	GNPS-MS1	4.568	516.1	516.096	7.10139	[M-H]-	Flavonoids and derivatives		[4-(2-Aminoethylsulfanyl)-2-(3,4-Dihydroxyphenyl)-5,7-Dihydroxy-3,4-Dihydro-2H-Chromen-3-Yl] 3,4,5-Trihydroxybenzoate	C24H23NO10S	517.104	85315715	O=C(OC1C(OC=2C=C(O)C=C(O)C2C1SCCN)C3=CC=C(O)C(O)=C3)C4=CC(O)=C(O)C(O)=C4
306	GNPS-MS1	9.641	574.153	574.156	4.98122	[M-H]-	Flavonoids and derivatives		2-(Methylaminomethyl)-3-Oxo-3-[[3,4,5-Trihydroxy-4-(Hydroxymethyl)-6-[3-(4-Hydroxyphenyl)-4-Oxochromen-7-Yl]Oxyoxan-2-Yl]Methoxy]Propanoic Acid	C27H29NO13	575.164	162816451	O=C(O)C(C(=O)OCC1OC(OC2=CC=C3C(=O)C(=COC3=C2)C=4C=CC(O)=CC4)C(O)C(O)(CO)C1O)CNC
307	GNPS-MS1	20.058	587.271	587.276	8.70971	[M-H]-	Flavonoids and derivatives		4-(3-Cyclopentyloxy-4-Hydroxy-5-Methoxyphenyl)-13-(Ethylaminomethoxy)-15-Methoxy-6-Oxa-10-Azapentacyclo[10.6.2.02,7.09,19.016,20]Icosa-1(19),2(7),8,12,14,16(20)-Hexaen-3-Ol	C34H40N2O7	588.284	163096433	OC1=C(OC)C=C(C=C1OC2CCCC2)C3COC=4C=C5NCC=6C(OCNCC)=CC(OC)=C7C6C5=C(C4C3O)CC7
308	MSMS_Public_EXP_VS17	10.327	297.113	297.113	1.92166	[M-H]-	Lignans	0.885	(3R,4R)-3,4-Bis[(3-Hydroxyphenyl)Methyl]Oxolan-2-One	C18H18O4	298.121	10685477	C1C(C(C(=O)O1)CC2=CC(=CC=C2)O)CC3=CC(=CC=C3)O
309	GNPS	4.91	523.217	523.218	1.80021	[M+H]+	Lignans	0.810448	(2R,3R,4S,5S,6R)-2-[[(2R,3R,4S)-6-Hydroxy-4-(4-Hydroxy-3-Methoxyphenyl)-3-(Hydroxymethyl)-7-Methoxy-1,2,3,4-Tetrahydronaphthalen-2-Yl]Methoxy]-6-(Hydroxymethyl)Oxane-3,4,5-Triol	C26H34O11	522.21	10625849	COC1=C(C=C2C(C(C(CC2=C1)COC3C(C(C(C(O3)CO)O)O)O)CO)C4=CC(=C(C=C4)O)OC)O
310	GNPS	4.91	540.244	540.244	0.910514	[M+NH4]+	Lignans	0.891699	(2S,3R,4R,5S,6R)-2-[[(6S,7S,8R)-8-(4-Hydroxy-3-Methoxyphenyl)-6,7-Bis(Hydroxymethyl)-3-Methoxy-5,6,7,8-Tetrahydronaphthalen-2-Yl]Oxy]-6-(Hydroxymethyl)Oxane-3,4,5-Triol	C26H34O11	522.21	162920155	COC1=C(C=C2C(C(C(CC2=C1)CO)CO)C3=CC(=C(C=C3)O)OC)OC4C(C(C(C(O4)CO)O)O)O
311	GNPS	4.75	600.265	600.266	1.03498	[M+NH4]+	Lignans	0.854971	2-[[7-Hydroxy-1-(4-Hydroxy-3,5-Dimethoxyphenyl)-3-(Hydroxymethyl)-6,8-Dimethoxy-1,2,3,4-Tetrahydronaphthalen-2-Yl]Methoxy]-6-(Hydroxymethyl)Oxane-3,4,5-Triol	C28H38O13	582.231	14521083	COC1=CC(=CC(=C1O)OC)C2C(C(CC3=CC(=C(C(=C23)OC)O)OC)CO)COC4C(C(C(C(O4)CO)O)O)O
312	GNPS	13.38	415.212	415.213	1.77591	[M+2H]+	Lignans	0.969473	2-[8-[[2-(Furan-2-Ylmethyl)-5-Methylpyrrolidin-1-Yl]Iminomethyl]-1,6,7-Trihydroxy-3-Methyl-5-Propan-2-Ylnaphthalen-2-Yl]-8-[[2-(Furan-2-Ylmethyl)Pyrrolidin-1-Yl]Iminomethyl]-3-Methyl-5-Propan-2-Ylnaphthalene-1,6,7-Triol	C49H56N4O8	828.41	4643973	CC1CCC(N1N=CC2=C(C(=C(C3=C2C(=C(C(=C3)C)C4=C(C5=C(C=C4C)C(=C(C(=C5C=NN6CCCC6CC7=CC=CO7)O)O)C(C)C)O)O)C(C)C)O)O)CC8=CC=CO8
313	MSMS_Public_EXP_VS17	9.315	357.13	357.134	11.5039	[M-H]-	Lignans	0.844	4-[6-(4-Hydroxy-3-Methoxyphenyl)-1,3,3A,4,6,6A-Hexahydrofuro[3,4-C]Furan-3-Yl]-2-Methoxyphenol	C20H22O6	358.142	234817	COC1=C(C=CC(=C1)C2C3COC(C3CO2)C4=CC(=C(C=C4)O)OC)O
314	MSMS_Public_EXP_VS17	8.153	359.148	359.149	3.16993	[M-H]-	Lignans	0.792	4-[[5-(4-Hydroxy-3-Methoxyphenyl)-4-(Hydroxymethyl)Oxolan-3-Yl]Methyl]-2-Methoxyphenol	C20H24O6	360.157	134203	COC1=C(C=CC(=C1)CC2COC(C2CO)C3=CC(=C(C=C3)O)OC)O
315	MSMS_Public_EXP_VS17	9.076	417.154	417.155	3.06308	[M-H]-	Lignans	0.754	4-[6-(4-Hydroxy-3,5-Dimethoxyphenyl)-1,3,3A,4,6,6A-Hexahydrofuro[3,4-C]Furan-3-Yl]-2,6-Dimethoxyphenol	C22H26O8	418.163	100067	COC1=CC(=CC(=C1O)OC)C2C3COC(C3CO2)C4=CC(=C(C(=C4)OC)O)OC
316	Vaniya-Fiehn_Natural_Products	8.325	339.124	339.123	1.49288	[M-H]-	Lignans	0.758	4-[5-(4-Hydroxy-3-Methoxyphenyl)-3,4-Dimethylfuran-2-Yl]-2-Methoxyphenol	C20H20O5	340.131	165795	CC1=C(OC(=C1C)C2=CC(=C(C=C2)O)OC)C3=CC(=C(C=C3)O)OC
317	GNPS	8.537	341.138	341.139	2.75084	[M+H-H2O]+	Lignans	0.700285	5-[6-(3-Hydroxy-4-Methoxyphenyl)-1,3,3A,4,6,6A-Hexahydrofuro[3,4-C]Furan-3-Yl]-2-Methoxyphenol	C20H22O6	358.142	5315958	COC1=C(C=C(C=C1)C2C3COC(C3CO2)C4=CC(=C(C=C4)OC)O)O
318	GNPS	7.149	519.187	519.187	0.709128	[M-H]-	Lignans	0.820664	(2S,3R,4S,5S,6R)-2-[4-[(3R,3As,6R,6As)-3-(4-Hydroxy-3-Methoxyphenyl)-1,3,3A,4,6,6A-Hexahydrofuro[3,4-C]Furan-6-Yl]-2-Methoxyphenoxy]-6-(Hydroxymethyl)Oxane-3,4,5-Triol	C26H32O11	520.194	11168362	COC1=C(C=CC(=C1)C2C3COC(C3CO2)C4=CC(=C(C=C4)OC5C(C(C(C(O5)CO)O)O)O)OC)O
319	GNPS	6.695	359.15	359.149	1.50778	[M-H]-	Lignans	0.867304	(6R,7R,8S)-8-(4-Hydroxy-3-Methoxyphenyl)-6,7-Bis(Hydroxymethyl)-3-Methoxy-5,6,7,8-Tetrahydronaphthalen-2-Ol	C20H24O6	360.157	160521	COC1=C(C=C2C(C(C(CC2=C1)CO)CO)C3=CC(=C(C=C3)O)OC)O
320	GNPS	6.1	598.246	598.25	7.13949	[M+NH4]+	Lignans	0.784905	(2S,3R,4S,5S,6R)-2-[4-[(3S,3Ar,6S,6Ar)-3-(4-Hydroxy-3,5-Dimethoxyphenyl)-1,3,3A,4,6,6A-Hexahydrofuro[3,4-C]Furan-6-Yl]-2,6-Dimethoxyphenoxy]-6-(Hydroxymethyl)Oxane-3,4,5-Triol	C28H36O13	580.216	443024	COC1=CC(=CC(=C1O)OC)C2C3COC(C3CO2)C4=CC(=C(C(=C4)OC)OC5C(C(C(C(O5)CO)O)O)O)OC
321	MSMS_Public_EXP_VS17	5.055	570.251	570.255	6.72783	[M+NH4]+	Lignans	0.883	2-[[7-Hydroxy-1-(4-Hydroxy-3,5-Dimethoxyphenyl)-3-(Hydroxymethyl)-6,8-Dimethoxy-1,2,3,4-Tetrahydronaphthalen-2-Yl]Methoxy]Oxane-3,4,5-Triol	C27H36O12	552.221	14521038	COC1=CC(=CC(=C1O)OC)C2C(C(CC3=CC(=C(C(=C23)OC)O)OC)CO)COC4C(C(C(CO4)O)O)O
322	GNPS	5.678	540.244	540.244	1.78049	[M+NH4]+	Lignans	0.783	2-[[7-Hydroxy-1-(4-Hydroxy-3-Methoxyphenyl)-3-(Hydroxymethyl)-6-Methoxy-1,2,3,4-Tetrahydronaphthalen-2-Yl]Methoxy]-6-(Hydroxymethyl)Oxane-3,4,5-Triol	C26H34O11	522.21	74191750	COC1=C(C=C2C(C(C(CC2=C1)CO)COC3C(C(C(C(O3)CO)O)O)O)C4=CC(=C(C=C4)O)OC)O
323	MSMS_Public_EXP_VS17	7.616	361.164	361.165	2.04339	[M-H]-	Lignans	0.866	Secoisolariciresinol	C20H26O6	362.173	65373	COC1=C(C=CC(=C1)C[C@@H](CO)[C@@H](CC2=CC(=C(C=C2)O)OC)CO)O
324	GNPS-MS1	5.323	466.244	466.238	11.9681	[M+H]+	Lignans		4-Butan-2-Yl-17-(2-Propoxyphenyl)-17-Azapentacyclo[6.6.5.02,7.09,14.015,19]Nonadeca-2(7),3,5,9,11,13-Hexaene-16,18-Dione	C31H31NO3	465.23	71675713	O=C1N(C(=O)C2C3C=4C=CC=CC4C(C5=CC=C(C=C53)C(C)CC)C12)C=6C=CC=CC6OCCC
324	GNPS-MS1	5.323	466.244	466.238	11.9681	[M+H]+	Lignans		4-Tert-Butyl-17-(2-Propoxyphenyl)-17-Azapentacyclo[6.6.5.02,7.09,14.015,19]Nonadeca-2(7),3,5,9,11,13-Hexaene-16,18-Dione	C31H31NO3	465.23	71675715	O=C1N(C(=O)C2C3C=4C=CC=CC4C(C5=CC=C(C=C53)C(C)(C)C)C12)C=6C=CC=CC6OCCC
324	GNPS-MS1	5.323	466.244	466.238	11.9681	[M+H]+	Lignans		1-Ethyl-17-(4-Pentoxyphenyl)-17-Azapentacyclo[6.6.5.02,7.09,14.015,19]Nonadeca-2,4,6,9,11,13-Hexaene-16,18-Dione	C31H31NO3	465.23	71675731	O=C1N(C2=CC=C(OCCCCC)C=C2)C(=O)C3C1C4C=5C=CC=CC5C3(C=6C=CC=CC64)CC
325	GNPS-MS1	5.606	408.199	408.196	7.21467	[M+H]+	Lignans		17-(4-Methylphenyl)-4-Propan-2-Yl-17-Azapentacyclo[6.6.5.02,7.09,14.015,19]Nonadeca-2(7),3,5,9,11,13-Hexaene-16,18-Dione	C28H25NO2	407.189	71675618	O=C1N(C2=CC=C(C=C2)C)C(=O)C3C4C=5C=CC=CC5C(C6=CC=C(C=C64)C(C)C)C13
325	GNPS-MS1	5.606	408.199	408.196	7.21467	[M+H]+	Lignans		17-(2,4-Dimethylphenyl)-4-Ethyl-17-Azapentacyclo[6.6.5.02,7.09,14.015,19]Nonadeca-2(7),3,5,9,11,13-Hexaene-16,18-Dione	C28H25NO2	407.189	71675635	O=C1N(C2=CC=C(C=C2C)C)C(=O)C3C4C=5C=CC=CC5C(C6=CC=C(C=C64)CC)C13
326	GNPS-MS1	5.551	421.185	421.186	2.73038	[M+H]+	Lignans		6,7-Bis(Hydroxymethyl)-3-Methoxy-8-(3,4,5-Trimethoxyphenyl)-5,6,7,8-Tetrahydronaphthalene-1,2-Diol	C22H28O8	420.178	14608534	OC=1C(O)=C2C(=CC1OC)CC(CO)C(CO)C2C3=CC(OC)=C(OC)C(OC)=C3
326	GNPS-MS1	5.551	421.185	421.186	2.73038	[M+H]+	Lignans		4-[[4-[Hydroxy-(4-Hydroxy-3,5-Dimethoxyphenyl)Methyl]Oxolan-3-Yl]Methyl]-2,6-Dimethoxyphenol	C22H28O8	420.178	73299681	OC1=C(OC)C=C(C=C1OC)CC2COCC2C(O)C3=CC(OC)=C(O)C(OC)=C3
326	GNPS-MS1	5.551	421.185	421.186	2.73038	[M+H]+	Lignans		6,7-Bis(Hydroxymethyl)-1-Methoxy-8-(3,4,5-Trimethoxyphenyl)-5,6,7,8-Tetrahydronaphthalene-2,3-Diol	C22H28O8	420.178	57509380	OC=1C=C2C(=C(OC)C1O)C(C3=CC(OC)=C(OC)C(OC)=C3)C(CO)C(CO)C2
326	GNPS-MS1	5.551	421.185	421.186	2.73038	[M+H]+	Lignans		4-[[5-(4-Hydroxy-3,5-Dimethoxyphenyl)-4-(Hydroxymethyl)Oxolan-3-Yl]Methyl]-2,6-Dimethoxyphenol	C22H28O8	420.178	10432258	OC1=C(OC)C=C(C=C1OC)CC2COC(C3=CC(OC)=C(O)C(OC)=C3)C2CO
326	GNPS-MS1	5.551	421.185	421.186	2.73038	[M+H]+	Lignans		8-(4-Hydroxy-3,5-Dimethoxyphenyl)-6,7-Bis(Hydroxymethyl)-1,3-Dimethoxy-5,6,7,8-Tetrahydronaphthalen-2-Ol	C22H28O8	420.178	317840	OC1=C(OC)C=C(C=C1OC)C2C3=C(OC)C(O)=C(OC)C=C3CC(CO)C2CO
327	GNPS-MS1	5.678	721.32	721.324	5.03241	[M+H]+	Lignans		[10-[1-(2-Aminopyridin-4-Yl)-2-(3-Hydroxyphenyl)Ethyl]-2-[2-[6-(Ethylamino)Pyridin-3-Yl]Ethyl]-5-Hydroxy-8-(Hydroxymethyl)-2-Methyl-6-Oxo-3,4-Dihydropyrano[3,2-G]Chromen-3-Yl] 2-Methylbut-2-Enoate	C41H44N4O8	720.316	162793985	O=C(OC1CC2=C(O)C=3C(=O)C=C(OC3C(=C2OC1(C)CCC4=CN=C(C=C4)NCC)C(C=5C=CN=C(N)C5)CC=6C=CC=C(O)C6)CO)C(=CC)C
328	GNPS-MS1	4.641	702.299	702.304	7.42556	[M]+	Lignans		4-[2-[4-[5-[4-[1-(1,3-Benzodioxol-5-Yl)-1-Hydroxypropan-2-Yl]Oxy-3-Methoxyphenyl]-3,4-Dimethyloxolan-2-Yl]-2-Methoxyphenoxy]-1-Hydroxypropyl]-2-Methoxyphenol	C40H46O11	702.304	11297006	OC1=CC=C(C=C1OC)C(O)C(OC2=CC=C(C=C2OC)C3OC(C4=CC=C(OC(C)C(O)C5=CC=C6OCOC6=C5)C(OC)=C4)C(C)C3C)C
328	GNPS-MS1	4.641	702.299	702.304	7.42556	[M]+	Lignans		5-[2-[4-[5-[4-[1-(1,3-Benzodioxol-5-Yl)-1-Hydroxypropan-2-Yl]Oxy-3-Methoxyphenyl]-3,4-Dimethyloxolan-2-Yl]-2-Methoxyphenoxy]-1-Hydroxypropyl]-2-Methoxyphenol	C40H46O11	702.304	162857206	OC1=CC(=CC=C1OC)C(O)C(OC2=CC=C(C=C2OC)C3OC(C4=CC=C(OC(C)C(O)C5=CC=C6OCOC6=C5)C(OC)=C4)C(C)C3C)C
329	GNPS-MS1	5.323	466.244	466.238	11.9681	[M+H]+	Lignans		17-(4-Butoxyphenyl)-4-Propan-2-Yl-17-Azapentacyclo[6.6.5.02,7.09,14.015,19]Nonadeca-2(7),3,5,9,11,13-Hexaene-16,18-Dione	C31H31NO3	465.23	71675643	O=C1N(C2=CC=C(OCCCC)C=C2)C(=O)C3C4C=5C=CC=CC5C(C6=CC=C(C=C64)C(C)C)C13
329	GNPS-MS1	5.323	466.244	466.238	11.9681	[M+H]+	Lignans		4-Ethyl-17-(4-Pentoxyphenyl)-17-Azapentacyclo[6.6.5.02,7.09,14.015,19]Nonadeca-2(7),3,5,9,11,13-Hexaene-16,18-Dione	C31H31NO3	465.23	71675666	O=C1N(C2=CC=C(OCCCCC)C=C2)C(=O)C3C4C=5C=CC=CC5C(C6=CC=C(C=C64)CC)C13
330	GNPS-MS1	5.606	408.199	408.196	7.21467	[M+H]+	Lignans		17-(2-Methylphenyl)-4-Propan-2-Yl-17-Azapentacyclo[6.6.5.02,7.09,14.015,19]Nonadeca-2(7),3,5,9,11,13-Hexaene-16,18-Dione	C28H25NO2	407.189	71675614	O=C1N(C(=O)C2C3C=4C=CC=CC4C(C5=CC=C(C=C53)C(C)C)C12)C=6C=CC=CC6C
330	GNPS-MS1	5.606	408.199	408.196	7.21467	[M+H]+	Lignans		4-Tert-Butyl-17-Phenyl-17-Azapentacyclo[6.6.5.02,7.09,14.015,19]Nonadeca-2(7),3,5,9,11,13-Hexaene-16,18-Dione	C28H25NO2	407.189	71675777	O=C1N(C=2C=CC=CC2)C(=O)C3C4C=5C=CC=CC5C(C6=CC=C(C=C64)C(C)(C)C)C13
330	GNPS-MS1	5.606	408.199	408.196	7.21467	[M+H]+	Lignans		17-(3-Methylphenyl)-4-Propan-2-Yl-17-Azapentacyclo[6.6.5.02,7.09,14.015,19]Nonadeca-2(7),3,5,9,11,13-Hexaene-16,18-Dione	C28H25NO2	407.189	71675615	O=C1N(C2=CC=CC(=C2)C)C(=O)C3C4C=5C=CC=CC5C(C6=CC=C(C=C64)C(C)C)C13
331	GNPS-MS1	5.678	523.216	523.218	4.48188	[M+H]+	Lignans		5-[4-[4-[(4-Hydroxy-3-Methoxyphenyl)Methyl]-3-(Hydroxymethyl)Oxolan-2-Yl]-2-Methoxyphenoxy]-6-(Hydroxymethyl)Oxane-2,3,4-Triol	C26H34O11	522.21	75115392	OC1=CC=C(C=C1OC)CC2COC(C3=CC=C(OC4C(O)C(O)C(O)OC4CO)C(OC)=C3)C2CO
332	MSMS_Public_EXP_VS17	18.486	285.242	285.243	5.22207	[M+H-H2O]+	Glycerolipids	0.915	2,3-Dihydroxypropyl Tetradecanoate	C17H34O4	302.246	79050	CCCCCCCCCCCCCC(=O)OCC(CO)O
333	MSMS_Public_EXP_VS17	20.84	331.283	331.285	6.97192	[M+H]+	Glycerolipids	0.905	3-[(E)-6-Hydroxyhexadec-4-Enoxy]Propane-1,2-Diol	C19H38O4	330.277	139292023	CCCCCCCCCCC(C=CCCCOCC(CO)O)O
334	GNPS	13.75	353.266	353.269	9.00163	[M+H]+	Glycerolipids	0.800571	Monolinolenin	C21H36O4	352.261	5872092	CC/C=C/C/C=C/C/C=C/CCCCCCCC(=O)OCC(CO)O
335	Vaniya-Fiehn_Natural_Products	19.327	355.283	355.285	6.24764	[M+H]+	Glycerolipids	0.629	2,3-Dihydroxypropyl Octadeca-9,12-Dienoate	C21H38O4	354.277	117319	CCCCCC=CCC=CCCCCCCCC(=O)OCC(CO)O
336	MSMS_Public_EXP_VS17	22.857	359.316	359.316	0.945741	[M+H]+	Glycerolipids	0.821	2,3-Dihydroxypropyl Octadecanoate	C21H42O4	358.308	24699	CCCCCCCCCCCCCCCCCC(=O)OCC(CO)O
337	MSMS_Public_EXP_VS17	19.688	317.268	317.269	2.67795	[M+H]+	Glycerolipids	0.739	2,3-Dihydroxypropyl 13-Methyltetradecanoate	C18H36O4	316.261	10852911	CC(C)CCCCCCCCCCCC(=O)OCC(CO)O
338	GNPS	20.84	313.274	313.274	0.733191	[M+H-H2O]+	Glycerolipids	0.811	2,3-Dihydroxypropyl Hexadecanoate	C19H38O4	330.277	14900	CCCCCCCCCCCCCCCC(=O)OCC(CO)O
339	Vaniya-Fiehn_Natural_Products	21.206	357.299	357.3	5.51287	[M+H]+	Glycerolipids	0.931	Glyceryl monooleate	C21H40O4	356.293	33022	CCCCCCCCC=CCCCCCCCC(=O)OCC(CO)O
340	GNPS	19.64	355.284	355.285	2.36343	[M+H]+	Glycerolipids	0.746987	2,3-Dihydroxypropyl Octadeca-5,7-Dienoate	C21H38O4	354.277	162887622	O=C(OCC(O)CO)CCCC=CC=CCCCCCCCCCC
341	GNPS-MS1	12.785	299.258	299.259	1.20297	[M+H-H2O]+	Glycerolipids		2,3-Dihydroxypropyl 6-Methyltetradecanoate	C18H36O4	316.261	75598522	O=C(OCC(O)CO)CCCCC(C)CCCCCCCC
342	GNPS-MS1	16.444	299.257	299.259	5.8812	[M+H-H2O]+	Glycerolipids		2,3-Dihydroxypropyl 12-Methyltetradecanoate	C18H36O4	316.261	10471043	O=C(OCC(O)CO)CCCCCCCCCCC(C)CC
343	GNPS-MS1	20.481	313.274	313.274	2.26638	[M+H-H2O]+	Glycerolipids		1,3-Dihydroxypropan-2-Yl Hexadecanoate	C19H38O4	330.277	123409	O=C(OC(CO)CO)CCCCCCCCCCCCCCC
344	GNPS-MS1	21.956	345.3	345.3	2.57747	[M+H]+	Glycerolipids		2,3-Dihydroxypropyl Heptadecanoate	C20H40O4	344.293	107036	O=C(OCC(O)CO)CCCCCCCCCCCCCCCC
345	GNPS-MS1	22.21	345.3	345.3	1.70866	[M+H]+	Glycerolipids		2,3-Dihydroxypropyl 15-Methylhexadecanoate	C20H40O4	344.293	128632	O=C(OCC(O)CO)CCCCCCCCCCCCCC(C)C
346	GNPS-MS1	13.699	351.25	351.254	8.93941	[M+H]+	Glycerolipids		2,3-Dihydroxypropyl Octadeca-6,9,12,15-Tetraenoate	C21H34O4	350.246	76043349	O=C(OCC(O)CO)CCCCC=CCC=CCC=CCC=CCC
347	GNPS-MS1	14.608	353.268	353.269	3.93468	[M+H]+	Glycerolipids		1,3-Dihydroxypropan-2-Yl Octadeca-6,9,12-Trienoate	C21H36O4	352.261	73040733	O=C(OC(CO)CO)CCCCC=CCC=CCC=CCCCCC
348	GNPS-MS1	14.411	353.268	353.269	3.08547	[M+H]+	Glycerolipids		1,3-Dihydroxypropan-2-Yl Octadeca-9,12,15-Trienoate	C21H36O4	352.261	556494	O=C(OC(CO)CO)CCCCCCCC=CCC=CCC=CCC
349	GNPS-MS1	14.804	353.268	353.269	4.59989	[M+H-H2O]+	Glycerolipids		2,3-Dihydroxypropyl 11-(3-Pentyloxiran-2-Yl)Undec-9-Enoate	C21H38O5	370.272	162873723	O=C(OCC(O)CO)CCCCCCCC=CCC1OC1CCCCC
350	GNPS-MS1	20.861	357.3	357.3	1.39938	[M+H]+	Glycerolipids		2,3-Dihydroxypropyl Octadec-8-Enoate	C21H40O4	356.293	54186936	O=C(OCC(O)CO)CCCCCCC=CCCCCCCCCC
351	GNPS-MS1	22.997	385.328	385.332	10.3547	[M+H]+	Glycerolipids		2,3-Dihydroxypropyl Icos-11-Enoate	C23H44O4	384.324	53889935	O=C(OCC(O)CO)CCCCCCCCCC=CCCCCCCCC
352	GNPS-MS1	24.446	387.346	387.347	3.45943	[M+H]+	Glycerolipids		2,3-Dihydroxypropyl Icosanoate	C23H46O4	386.34	3246944	O=C(OCC(O)CO)CCCCCCCCCCCCCCCCCCC
353	GNPS	29.539	898.786	898.786	0.411666	[M+NH4]+	Glycerolipids	0.745209	Tg(18:1/18:2/18:2)	C57H100O6	880.752	25240373	CCCCCCCC/C=C\CCCCCCCC(=O)OC[C@H](COC(=O)CCCCCCC/C=C\C/C=C\CCCCC)OC(=O)CCCCCCC/C=C\C/C=C\CCCCC
354	MSMS_Public_EXP_VS17	24.611	425.377	425.378	3.91687	[M+H]+	Terpenoids and derivatives	0.884	(5Ar,5Br,11Ar,11Br,13As,13Br)-5A,5B,8,8,11A,13B-Hexamethyl-3-Propan-2-Yl-2,4,5,6,7A,9,10,11,11B,12,13,13A-Dodecahydro-1H-Cyclopenta[A]Chrysen-7-One	C30H48O	424.371	138756179	CC(C)C1=C2CCC3(C(C2(CC1)C)CCC4C3(CC(=O)C5C4(CCCC5(C)C)C)C)C
355	MSMS_Public_EXP_VS17	21.132	273.257	273.258	2.9851	[M+H-H2O]+	Terpenoids and derivatives	0.838	(Z)-5-(5,5,8A-Trimethyl-2-Methylidene-3,4,4A,6,7,8-Hexahydro-1H-Naphthalen-1-Yl)-3-Methylpent-2-En-1-Ol	C20H34O	290.261	75528899	CC(=CCO)CCC1C(=C)CCC2C1(CCCC2(C)C)C
356	MSMS_Public_EXP_VS17	7.419	247.132	247.133	5.21625	[M+H-H2O]+	Terpenoids and derivatives	0.754	(9E)-11A-Hydroxy-3,6,10-Trimethyl-6,7,8,11-Tetrahydro-4H-Cyclodeca[B]Furan-2,5-Dione	C15H20O4	264.136	71694468	CC1CCC=C(CC2(C(=C(C(=O)O2)C)CC1=O)O)C
357	MSMS_Public_EXP_VS17	15.183	219.173	219.175	10.5638	[M+H]+	Terpenoids and derivatives	0.751	1,4A-Dimethyl-7-Prop-1-En-2-Yl-3,4,5,6,7,8-Hexahydronaphthalen-2-One	C15H22O	218.167	273568	CC1=C2CC(CCC2(CCC1=O)C)C(=C)C
358	MSMS_Public_EXP_VS17	22.943	551.425	551.425	0.337928	[M+H]+	Terpenoids and derivatives	0.741	(1R)-4-[(1E,3E,5E,7E,9E,11E,13E,15E,17E,19E,21E)-3,7,12,16,20,24-Hexamethylpentacosa-1,3,5,7,9,11,13,15,17,19,21,23-Dodecaenyl]-3,5,5-Trimethylcyclohex-3-En-1-Ol	C40H54O	550.417	89049130	CC1=C(C(CC(C1)O)(C)C)C=CC(=CC=CC(=CC=CC=C(C)C=CC=C(C)C=CC=C(C)C=CC=C(C)C)C)C
359	MSMS_Public_EXP_VS17	19.418	303.232	303.232	1.69797	[M+H-H2O]+	Terpenoids and derivatives	0.738	5-(1,2,4A,5-Tetramethyl-7-Oxo-3,4,8,8A-Tetrahydro-2H-Naphthalen-1-Yl)-3-Methylpentanoic Acid	C20H32O3	320.235	340129	CC1CCC2(C(C1(C)CCC(C)CC(=O)O)CC(=O)C=C2C)C
360	MSMS_Public_EXP_VS17	22.011	409.381	409.383	6.95244	[M+H-H2O]+	Terpenoids and derivatives	0.723	4,4,6A,6B,8A,11,11,14B-Octamethyl-1,2,3,4A,5,6,7,8,9,10,12,12A,14,14A-Tetradecahydropicen-3-Ol	C30H50O	426.386	225689	CC1(CCC2(CCC3(C(=CCC4C3(CCC5C4(CCC(C5(C)C)O)C)C)C2C1)C)C)C
361	MSMS_Public_EXP_VS17	3.815	265.143	265.144	3.35331	[M+H]+	Terpenoids and derivatives	0.663	3-Methylidene-4-[3-Methyl-4-(4-Methyl-5-Oxooxolan-2-Yl)But-2-Enyl]Oxolan-2-One	C15H20O4	264.136	72738651	CC1CC(OC1=O)CC(=CCC2COC(=O)C2=C)C
362	MSMS_Public_EXP_VS17	22.817	585.431	585.431	1.0665	[M+H]+	Terpenoids and derivatives	0.65	(1R,3S,6S)-6-[(1E,3E,5E,7E,9E,11E,13E,15E,17E)-18-[(4R)-4-Hydroxy-2,6,6-Trimethylcyclohexen-1-Yl]-3,7,12,16-Tetramethyloctadeca-1,3,5,7,9,11,13,15,17-Nonaenyl]-1,5,5-Trimethyl-7-Oxabicyclo[4.1.0]Heptan-3-Ol	C40H56O3	584.423	5281223	CC1=C(C(CC(C1)O)(C)C)C=CC(=CC=CC(=CC=CC=C(C)C=CC=C(C)C=CC23C(CC(CC2(O3)C)O)(C)C)C)C
363	MSMS_Public_EXP_VS17	22.817	569.434	569.436	3.54916	[M+H]+	Terpenoids and derivatives	0.63	(1R)-4-[(1E,3E,5E,7E,9E,11E,13E,15E,17E)-18-[(4R)-4-Hydroxy-2,6,6-Trimethylcyclohexen-1-Yl]-3,7,12,16-Tetramethyloctadeca-1,3,5,7,9,11,13,15,17-Nonaenyl]-3,5,5-Trimethylcyclohex-3-En-1-Ol	C40H56O2	568.428	5280899	CC1=C(C(CC(C1)O)(C)C)C=CC(=CC=CC(=CC=CC=C(C)C=CC=C(C)C=CC2=C(CC(CC2(C)C)O)C)C)C
364	FiehnHILIC	16.608	151.112	151.112	3.27615	[M+H]+	Terpenoids and derivatives	0.737	5-Methyl-2-Propan-2-Ylphenol	C10H14O	150.104	6989	CC1=CC(=C(C=C1)C(C)C)O
365	Vaniya-Fiehn_Natural_Products	16.444	321.239	321.243	11.4707	[M+H]+	Terpenoids and derivatives	0.837	5-(2,5,5,8A-Tetramethyl-4-Oxo-4A,6,7,8-Tetrahydro-1H-Naphthalen-1-Yl)-3-Methylpentanoic Acid	C20H32O3	320.235	74191727	CC1=CC(=O)C2C(CCCC2(C1CCC(C)CC(=O)O)C)(C)C
366	MSMS_Public_EXP_VS17	23.489	429.372	429.373	2.68026	[M-H]-	Terpenoids and derivatives	0.7	2,5,7,8-Tetramethyl-2-(4,8,12-Trimethyltridecyl)-3,4-Dihydrochromen-6-Ol	C29H50O2	430.381	2116	CC1=C(C2=C(CCC(O2)(C)CCCC(C)CCCC(C)CCCC(C)C)C(=C1O)C)C
367	MSMS_Public_EXP_VS17	24.734	815.482	815.479	2.87894	[M+FA-H]-	Terpenoids and derivatives	0.761	2-[6-Methyl-2-(3,6,12-Trihydroxy-4,4,8,10,14-Pentamethyl-2,3,5,6,7,9,11,12,13,15,16,17-Dodecahydro-1H-Cyclopenta[A]Phenanthren-17-Yl)Hept-5-En-2-Yl]Oxy-6-[(3,4,5-Trihydroxyoxan-2-Yl)Oxymethyl]Oxane-3,4,5-Triol	C41H70O13	770.482	72809424	CC(=CCCC(C)(C1CCC2(C1C(CC3C2(CC(C4C3(CCC(C4(C)C)O)C)O)C)O)C)OC5C(C(C(C(O5)COC6C(C(C(CO6)O)O)O)O)O)O)C
368	MSMS_Public_EXP_VS17	5.442	263.127	263.128	3.60702	[M-H]-	Terpenoids and derivatives	0.934	5-(1-Hydroxy-2,6,6-Trimethyl-4-Oxocyclohex-2-En-1-Yl)-3-Methylpenta-2,4-Dienoic Acid	C15H20O4	264.136	287291	CC1=CC(=O)CC(C1(C=CC(=CC(=O)O)C)O)(C)C
369	GNPS	13.38	432.238	432.239	1.43132	[M+ACN+H]+	Terpenoids and derivatives	0.844403	[1,14-Dihydroxy-8-(Hydroxymethyl)-4,12,12,15-Tetramethyl-5-Oxo-13-Tetracyclo[8.5.0.02,6.011,13]Pentadeca-3,8-Dienyl] Acetate	C22H30O6	390.204	45360040	CC1C(C2(C(C2(C)C)C3C1(C4C=C(C(=O)C4CC(=C3)CO)C)O)OC(=O)C)O
370	GNPS	27.64	339.18	339.181	1.35211	[M-H]-	Terpenoids and derivatives	0.743002	[5-Acetyloxy-3-(Hydroxymethyl)-2-Oxo-6-Propan-2-Ylcyclohex-3-En-1-Yl] 3-Methylpentanoate	C18H28O6	340.189	44715773	CCC(C)CC(=O)OC1C(C(C=C(C1=O)CO)OC(=O)C)C(C)C
371	GNPS	21.345	226.182	226.183	3.18483	[M+2H]2+	Terpenoids and derivatives	0.710153	2-Methyl-3-(3,7,11,15-Tetramethylhexadec-2-Enyl)Naphthalene-1,4-Dione	C31H46O2	450.35	4812	CC1=C(C(=O)C2=CC=CC=C2C1=O)CC=C(C)CCCC(C)CCCC(C)CCCC(C)C
372	GNPS	15.46	233.153	233.154	4.99481	[M+H-H2O]+	Terpenoids and derivatives	0.771433	2-[(1S,2S,4Ar,8As)-1-Hydroxy-4A-Methyl-8-Methylidene-1,2,3,4,5,6,7,8A-Octahydronaphthalen-2-Yl]Prop-2-Enoic Acid	C15H22O3	250.157	38357975	CC12CCCC(=C)C1C(C(CC2)C(=C)C(=O)O)O
373	GNPS	14.95	233.154	233.154	0.685709	[M+H]+	Terpenoids and derivatives	0.886567	(3As,6E,10E,11Ar)-6,10-Dimethyl-3-Methylidene-3A,4,5,8,9,11A-Hexahydrocyclodeca[B]Furan-2-One	C15H20O2	232.146	5281437	CC1=CCCC(=CC2C(CC1)C(=C)C(=O)O2)C
374	GNPS	6.74	331.153	331.155	4.7062	[M+H-H2O]+	Terpenoids and derivatives	0.705309	[(4S,4Ar,5S,8S,8As)-4-Acetyloxy-3,4A,5-Trimethyl-9-Oxo-4,5,6,7,8,8A-Hexahydrobenzo[F][1]Benzofuran-8-Yl] Acetate	C19H24O6	348.157	23843927	CC1CCC(C2C1(C(C3=C(C2=O)OC=C3C)OC(=O)C)C)OC(=O)C
375	MSMS_Public_EXP_VS17	5.624	197.117	197.118	3.06602	[M+H]+	Terpenoids and derivatives	0.934	6-Hydroxy-4,4,7A-Trimethyl-6,7-Dihydro-5H-1-Benzofuran-2-One	C11H16O3	196.11	14334	CC1(CC(CC2(C1=CC(=O)O2)C)O)C
376	GNPS	22.249	177.164	177.164	1.89271	[M+H-H2O]+	Terpenoids and derivatives	0.701387	4-(2,6,6-Trimethylcyclohex-2-En-1-Yl)Butan-2-One	C13H22O	194.167	35821	CC1=CCCC(C1CCC(=O)C)(C)C
377	GNPS	13.27	195.102	195.102	0.637123	[M+H]+	Terpenoids and derivatives	0.742429	6-Methyl-10,12-Dioxatricyclo[7.2.1.02,7]Dodec-4-En-8-One	C11H14O3	194.094	3500658	CC1C=CCC2C1C(=O)C3OCC2O3
378	MSMS_Public_EXP_VS17	0.909	401.105	401.108	8.30751	[M+FA-H]-	Terpenoids and derivatives	0.639	4-Ethenyl-3-[3,4,5-Trihydroxy-6-(Hydroxymethyl)Oxan-2-Yl]Oxy-4,6-Dihydro-3H-Pyrano[3,4-C]Pyran-8-One	C16H20O9	356.111	354445	C=CC1C(OC=C2C1=CCOC2=O)OC3C(C(C(C(O3)CO)O)O)O
379	GNPS	2.11	188.071	188.071	0.866693	[M+H-H2O]+	Others	0.911703	Dl-Indole-3-Lactic Acid	C11H11NO3	205.074	92904	C1=CC=C2C(=C1)C(=CN2)CC(C(=O)O)O
380	GNPS	22.99	307.263	307.264	2.31177	[M+H]+	Others	0.89717	Ethyl (9Z,11Z,13E)-Octadeca-9,11,13-Trienoate	C20H34O2	306.256	91746135	CCCCC=CC=CC=CCCCCCCCC(=O)OCC
381	GNPS	22.934	371.314	371.316	5.49349	[M+H]+	Others	0.885132	Bis(2-Ethylhexyl) Hexanedioate	C22H42O4	370.308	7641	CCCCC(CC)COC(=O)CCCCC(=O)OCC(CC)CCCC
382	GNPS-MS1	25.754	427.381	427.379	4.5861	[M+H]+	Others		Bis(2-Ethylhexyl) Decanedioate	C26H50O4	426.371	31218	O=C(OCC(CC)CCCC)CCCCCCCCC(=O)OCC(CC)CCCC
383	GNPS-MS1	23.82	371.314	371.316	5.49397	[M+H]+	Others		Dioctyl Hexanedioate	C22H42O4	370.308	31271	O=C(OCCCCCCCC)CCCCC(=O)OCCCCCCCC
384	MSMS_Public_EXP_VS17	23.034	411.364	411.363	2.0272	[M+H]+	Others	0.729	17-(5-Ethyl-6-Methylhept-3-En-2-Yl)-10,13-Dimethyl-1,2,6,7,8,9,11,12,14,15,16,17-Dodecahydrocyclopenta[A]Phenanthren-3-One	C29H46O	410.355	255607	CCC(C=CC(C)C1CCC2C1(CCC3C2CCC4=CC(=O)CCC34C)C)C(C)C
385	MSMS_Public_EXP_VS17	15.201	275.199	275.201	6.54092	[M+H]+	Others	0.722	17-Hydroxy-13-Methyl-2,6,7,8,9,10,11,12,14,15,16,17-Dodecahydro-1H-Cyclopenta[A]Phenanthren-3-One	C18H26O2	274.193	220503	CC12CCC3C(C1CCC2O)CCC4=CC(=O)CCC34
386	MSMS_Public_EXP_VS17	17.284	339.199	339.196	9.09577	[M-H]-	Others	0.874	(9S,14S)-10,13-Dimethylspiro[2,8,9,11,12,14,15,16-Octahydro-1H-Cyclopenta[A]Phenanthrene-17,5'-Oxolane]-2',3-Dione	C22H28O3	340.204	24728626	CC12CCC(=O)C=C1C=CC3C2CCC4(C3CCC45CCC(=O)O5)C
387	MSMS_Public_EXP_VS17	9.341	213.054	213.055	3.86807	[M+H]+	Others	0.96	3-Hydroxybenzo[C]Chromen-6-One	C13H8O3	212.047	5380406	C1=CC=C2C(=C1)C3=C(C=C(C=C3)O)OC2=O
388	MSMS_Public_EXP_VS17	6.817	229.049	229.05	6.01934	[M+H]+	Others	0.946	3,8-Dihydroxybenzo[C]Chromen-6-One	C13H8O4	228.042	5488186	C1=CC2=C(C=C1O)C(=O)OC3=C2C=CC(=C3)O
389	MSMS_Public_EXP_VS17	10.837	223.063	223.061	10.8786	[M+H]+	Others	0.695	8-Hydroxy-6,7-Dimethoxychromen-2-One	C11H10O5	222.053	3083616	COC1=C(C(=C2C(=C1)C=CC(=O)O2)O)OC
390	MSMS_Public_EXP_VS17	6.746	147.044	147.045	2.98885	[M-H]-	Others	0.811	1,4-Dihydroisochromen-3-One	C9H8O2	148.052	78092	C1C2=CC=CC=C2COC1=O
391a	MSMS_Public_EXP_VS17	0.93	132.101	132.102	7.48402	[M+H]+	Others	0.95	(2S,3S)-2-Amino-3-Methylpentanoic Acid	C6H13NO2	131.095	6306	CCC(C)C(C(=O)O)N
392a	MSMS_Public_EXP_VS17	0.895	118.086	118.087	5.66189	[M+H]+	Others	0.928	(2S)-2-Amino-3-Methylbutanoic Acid	C5H11NO2	117.079	6287	CC(C)C(C(=O)O)N
393	MSMS_Public_EXP_VS17	0.825	175.12	175.12	1.05242	[M+H]+	Others	0.881	2-Amino-5-(Diaminomethylideneamino)Pentanoic Acid	C6H14N4O2	174.112	232	C(CC(C(=O)O)N)CN=C(N)N
394	MSMS_Public_EXP_VS17	0.962	130.088	130.087	5.92945	[M-H]-	Others	0.874	2-Aminohexanoic Acid	C6H13NO2	131.095	9475	CCCCC(C(=O)O)N
395	MSMS_Public_EXP_VS17	0.962	164.071	164.071	2.67319	[M-H]-	Others	0.915	2-Amino-3-Phenylpropanoic Acid	C9H11NO2	165.079	994	C1=CC=C(C=C1)CC(C(=O)O)N
396	FiehnHILIC	0.838	117.019	117.019	2.2105	[M-H]-	Others	0.901	Butanedioic Acid	C4H6O4	118.027	1110	C(CC(=O)O)C(=O)O
397	MSMS_Public_EXP_VS17	11.652	583.256	583.256	0.334639	[M+H]+	Others	0.862	3-[2-[[3-(2-Carboxyethyl)-5-[(3-Ethenyl-4-Methyl-5-Oxopyrrol-2-Ylidene)Methyl]-4-Methyl-1H-Pyrrol-2-Yl]Methylidene]-5-[(4-Ethenyl-3-Methyl-5-Oxopyrrol-2-Yl)Methylidene]-4-Methylpyrrol-3-Yl]Propanoic Acid	C33H34N4O6	582.248	251	CC1=C(C(=CC2=C(C(=C(N2)C=C3C(=C(C(=O)N3)C)C=C)C)CCC(=O)O)NC1=CC4=NC(=O)C(=C4C)C=C)CCC(=O)O
398	MSMS_Public_EXP_VS17	12.018	183.065	183.066	4.52734	[M+H]+	Others	0.835	2-Hydroxy-3-(4-Hydroxyphenyl)Propanoic Acid	C9H10O4	182.058	9378	C1=CC(=CC=C1CC(C(=O)O)O)O
399	MSMS_Public_EXP_VS17	4.605	151.076	151.076	1.18852	[M+H]+	Others	0.671	3-Phenylpropanoic Acid	C9H10O2	150.068	107	C1=CC=C(C=C1)CCC(=O)O
400	MSMS_Public_EXP_VS17	1.051	153.018	153.019	5.54618	[M-H]-	Others	0.81	2,5-Dihydroxybenzoic Acid	C7H6O4	154.027	3469	C1=CC(=C(C=C1O)C(=O)O)O
401a	MSMS_Public_EXP_VS17	0.874	169.014	169.014	2.05137	[M-H]-	Others	0.951	3,4,5-Trihydroxybenzoic Acid	C7H6O5	170.022	370	C1=C(C=C(C(=C1O)O)O)C(=O)O
402	MSMS_Public_EXP_VS17	11.375	209.081	209.081	1.90797	[M-H]-	Others	0.752	2-Hydroxy-4-Methoxy-6-Propylbenzoic Acid	C11H14O4	210.089	15595747	CCCC1=C(C(=CC(=C1)OC)O)C(=O)O
403	GNPS	4.91	237.112	237.113	3.11662	[M+H]+	Others	0.707	4-Butanoyl-3-Methoxy-5-Methylbenzoic Acid	C13H16O4	236.105	122380352	CCCC(=O)C1=C(C=C(C=C1C)C(=O)O)OC
404	MassBank	1.416	220.117	220.119	6.05419	[M+H]+	Others	0.773	3-[[(2R)-2,4-Dihydroxy-3,3-Dimethylbutanoyl]Amino]Propanoic Acid	C9H17NO5	219.111	6613	CC(C)(CO)C(C(=O)NCCC(=O)O)O
405	MSMS_Public_EXP_VS17	13.481	367.246	367.248	5.8385	[M+H]+	Others	0.806	Isomuronic acid	C21H34O5	366.241	138756210	CC1=C(C(OC1=O)CCCCCCCCCCCCCC(=O)C)C(=O)O
406	MSMS_Public_EXP_VS17	15.452	369.264	369.264	1.41969	[M+H]+	Others	0.694	Dihydromuronic acid	C21H36O5	368.256	138756204	CC1C(C(OC1=O)CCCCCCCCCCCCCC(=O)C)C(=O)O
407	GNPS	20.72	428.316	428.316	1.10706	[M+H]+	Others	0.856073	2-(Octadeca-9,12-Dienoylamino)-3-Phenylpropanoic Acid	C27H41NO3	427.309	146158338	CCCCCC=CCC=CCCCCCCCC(=O)NC(CC1=CC=CC=C1)C(=O)O
408	GNPS	19.98	467.327	467.327	0.798605	[M+H]+	Others	0.873017	3-(1H-Indol-3-Yl)-2-(Octadeca-9,12-Dienoylamino)Propanoic Acid	C29H42N2O3	466.32	54399451	CCCCCC=CCC=CCCCCCCCC(=O)NC(CC1=CNC2=CC=CC=C21)C(=O)O
409	MSMS_Public_EXP_VS17	22.011	430.329	430.332	6.60938	[M+H]+	Others	0.795	(2S)-2-[[(Z)-Octadec-9-Enoyl]Amino]-3-Phenylpropanoic Acid	C27H43NO3	429.324	52922059	CCCCCCCCC=CCCCCCCCC(=O)NC(CC1=CC=CC=C1)C(=O)O
410	MSMS_Public_EXP_VS17	22.102	396.347	396.348	2.23112	[M+H]+	Others	0.682	(2S)-4-Methyl-2-[[(Z)-Octadec-9-Enoyl]Amino]Pentanoic Acid	C24H45NO3	395.34	52922067	CCCCCCCCC=CCCCCCCCC(=O)NC(CC(C)C)C(=O)O
411	MSMS_Public_EXP_VS17	21.735	404.315	404.316	4.53647	[M+H]+	Others	0.641	2-(14-Methylpentadecanoylamino)-3-Phenylpropanoic Acid	C25H41NO3	403.309	102571592	CC(C)CCCCCCCCCCCCC(=O)NC(CC1=CC=CC=C1)C(=O)O
412	MSMS_Public_EXP_VS17	5.995	209.08	209.081	7.07313	[M+H]+	Others	0.885	3-(4-Hydroxy-3,5-Dimethoxyphenyl)Prop-2-Enal	C11H12O4	208.074	119216	COC1=CC(=CC(=C1O)OC)C=CC=O
413	GNPS	4.947	211.097	211.097	1.32129	[M+H]+	Others	0.633	3-Methyl-1-(2,4,6-Trihydroxyphenyl)Butan-1-One	C11H14O4	210.089	441269	CC(C)CC(=O)C1=C(C=C(C=C1O)O)O
414	MSMS_Public_EXP_VS17	6.591	167.034	167.034	3.5246	[M-H]-	Others	0.892	1-(2,4,6-Trihydroxyphenyl)Ethanone	C8H8O4	168.042	68073	CC(=O)C1=C(C=C(C=C1O)O)O
415	FiehnHILIC	4.846	121.03	121.029	6.36682	[M-H]-	Others	0.955	4-Hydroxybenzaldehyde	C7H6O2	122.037	126	C1=CC(=CC=C1C=O)O
416	MSMS_Public_EXP_VS17	4.343	153.055	153.055	1.46426	[M+H]+	Others	0.877	Vanillin	C8H8O3	152.047	1183	COC1=C(C=CC(=C1)C=O)O
417	MSMS_Public_EXP_VS17	20.395	121.065	121.065	2.59343	[M+H-NH3]+	Others	0.844	4-(2-Aminoethyl)Phenol	C8H11NO	137.084	5610	C1=CC(=CC=C1CCN)O
418	MassBank	5.872	179.07	179.071	6.94796	[M+H]+	Others	0.945	(E)-3-(4-Hydroxy-3-Methoxyphenyl)Prop-2-Enal	C10H10O3	178.063	5280536	COC1=C(C=CC(=C1)C=CC=O)O
419	FiehnHILIC	6.153	123.045	123.045	1.79208	[M-H]-	Others	0.903	4-Methylbenzene-1,2-Diol	C7H8O2	124.052	9958	CC1=CC(=C(C=C1)O)O
420	GNPS	9.029	137.059	137.06	9.22351	[M+H-H2O]+	Others	0.731198	2-(Hydroxymethyl)-6-Methoxyphenol	C8H10O3	154.063	78088	COC1=CC=CC(=C1O)CO
421	GNPS	9.87	293.176	293.175	2.45822	[M-H]-	Others	0.93425	5-Hydroxy-1-(4-Hydroxy-3-Methoxyphenyl)Decan-3-One	C17H26O4	294.183	3473	CCCCCC(CC(=O)CCC1=CC(=C(C=C1)O)OC)O
422	MSMS_Public_EXP_VS17	3.92	169.076	169.077	6.19994	[M+H]+	Others	0.893	9H-Pyrido[3,4-B]Indole	C11H8N2	168.069	64961	C1=CC=C2C(=C1)C3=C(N2)C=NC=C3
423	MSMS_Public_EXP_VS17	14.322	195.066	195.066	1.64662	[M+H]+	Others	0.826	Dimethyl Benzene-1,2-Dicarboxylate	C10H10O4	194.058	8554	COC(=O)C1=CC=CC=C1C(=O)OC
424	FiehnHILIC	6.495	137.059	137.06	10.3567	[M+H]+	Others	0.684	2-Hydroxy-1-Phenylethanone	C8H8O2	136.052	68490	C1=CC=C(C=C1)C(=O)CO
425	MSMS_Public_EXP_VS17	4.766	249.111	249.113	7.58287	[M+H]+	Others	0.655	3-Hydroxy-4-Methoxy-2-(2-Phenylethyl)-2,3-Dihydropyran-6-One	C14H16O4	248.105	575067	COC1=CC(=O)OC(C1O)CCC2=CC=CC=C2
426	MSMS_Public_EXP_VS17	8.259	475.215	475.213	5.67192	[M+H]+	Others	0.867	5-[2-Ethoxy-5-(4-Methylpiperazin-1-Yl)Sulfonylphenyl]-1-Methyl-3-Propyl-6H-Pyrazolo[4,3-D]Pyrimidin-7-One	C22H30N6O4S	474.205	135398744	CCCC1=NN(C2=C1N=C(NC2=O)C3=C(C=CC(=C3)S(=O)(=O)N4CCN(CC4)C)OCC)C
427	GNPS	13.627	195.138	195.139	0.0743062	[M+H-H2O]+	Others	0.617	2-(6-Hydroxy-6-Methylheptyl)-2H-Furan-5-One	C12H20O3	212.141	11042072	CC(C)(CCCCCC1C=CC(=O)O1)O
428	MSMS_Public_EXP_VS17	16.589	293.178	293.179	1.57109	[M-H]-	Others	0.853	Tetradecyl Hydrogen Sulfate	C14H30O4S	294.186	5248	CCCCCCCCCCCCCCOS(=O)(=O)O
429	MSMS_Public_EXP_VS17	13.27	317.137	317.139	4.64718	[M-H]-	Others	0.671	(4S,12E)-16,18-Dihydroxy-4-Methyl-3-Oxabicyclo[12.4.0]Octadeca-1(14),12,15,17-Tetraene-2,8-Dione	C18H22O5	318.147	5281576	CC1CCCC(=O)CCCC=CC2=C(C(=CC(=C2)O)O)C(=O)O1
430	MSMS_Public_EXP_VS17	14.48	265.146	265.147	3.283	[M-H]-	Others	0.898	Dodecyl Hydrogen Sulfate	C12H26O4S	266.155	8778	CCCCCCCCCCCCOS(=O)(=O)O
431	FiehnHILIC	7.044	144.045	144.045	3.30559	[M-H]-	Others	0.908	3-Indolealdehyde	C9H7NO	145.053	10256	C1=CC=C2C(=C1)C(=CN2)C=O
432	GNPS	4.19	135.031	135.031	2.3642	[M-H]-	Others	0.901541	1,7-Dihydropurin-6-One	C5H4N4O	136.039	135398638	C1=NC2=C(N1)C(=O)NC=N2
433	GNPS	10.803	225.196	225.197	3.07864	[M+H]+	Others	0.86107	1,3-Dicyclohexylurea	C13H24N2O	224.189	4277	C1CCC(CC1)NC(=O)NC2CCCCC2
434	GNPS	14.32	297.152	297.152	1.46679	[M-H]-	Others	0.903531	4-Decan-4-Ylbenzenesulfonic Acid	C16H26O3S	298.16	14921167	CCCCCCC(CCC)C1=CC=C(C=C1)S(=O)(=O)O
435	GNPS	27.637	311.15	311.149	1.74039	[M-H]-	Others	0.822683	(3E,5S,8R,11E,13S,16R)-5,13-Dihydroxy-8,16-Dimethyl-1,9-Dioxacyclohexadeca-3,11-Diene-2,10-Dione	C16H24O6	312.157	10935870	CC1CCC(C=CC(=O)OC(CCC(C=CC(=O)O1)O)C)O
436	GNPS	7.613	336.123	336.124	1.73466	[M]+	Others	0.961289	16,17-Dimethoxy-5,7-Dioxa-13-Azoniapentacyclo[11.8.0.02,10.04,8.015,20]Henicosa-1(13),2,4(8),9,14,16,18,20-Octaene	C20H18NO4+	336.124	2353	COC1=C(C2=C[N+]3=C(C=C2C=C1)C4=CC5=C(C=C4CC3)OCO5)OC
437	GNPS	15.06	507.228	507.228	0.763837	[M+H]+	Others	0.881826	(2-Benzamido-3-Phenylpropyl) 2-Benzamido-3-Phenylpropanoate	C32H30N2O4	506.221	328238	C1=CC=C(C=C1)CC(COC(=O)C(CC2=CC=CC=C2)NC(=O)C3=CC=CC=C3)NC(=O)C4=CC=CC=C4
438	GNPS	21.974	535.27	535.271	1.72055	[M+H]+	Others	0.727292	Pyropheophorbide a	C33H34N4O3	534.263	161456	CCC1=C(C2=NC1=CC3=C(C4=C(CC(=C5C(C(C(=CC6=NC(=C2)C(=C6C)C=C)N5)C)CCC(=O)O)C4=N3)O)C)C
	a represents Compound were verified by the standard,*CID represents Compound CID from Pubchem .

## Sheet: Table S2
Table S2 32 compounds exhibited significant changes between DFEFSs and REFSs
No.	Name	FC	P	FDR	VIP	Class
86	Phosphatidylserine(18:1/18:1)	5.34703	5.74009e-06	8.37489e-06	1.24402	Glycerophospholipids
95	1-Palmitoyl-2-linoleoyl PE	46.094	5.01496e-05	5.54847e-05	1.21169	Glycerophospholipids
111	PG 14:0_16:0	0.105318	7.80576e-06	1.10272e-05	1.24025	Glycerophospholipids
137	(1-Octadec-11-Enoyloxy-3-Phosphonooxypropan-2-Yl) Octadec-9-Enoate	314.962	5.50825e-05	5.90644e-05	1.21051	Glycerophospholipids
155	Jasmonic acid	5.18756	1.36571e-11	5.70595e-10	1.28668	Fatty acids
169	9-hydroperoxyoctadeca-10,12-dienoic acid	0.119546	3.45577e-07	7.32294e-07	1.26623	Fatty acids
170	12(13)-DiHOME	0.0560568	2.90896e-07	6.31457e-07	1.26706	Fatty acids
174	9,10-Dihode	4.217	1.3507e-06	2.31177e-06	1.25809	Fatty acids
200	2-Hexadec-4-Enyl-3-Methylidenebutanedioic Acid	9.74244	1.7417e-11	5.70595e-10	1.28666	Fatty acids
225	20-Hydroxyicosanoic Acid	0.0726894	8.64927e-07	1.57099e-06	1.26051	Fatty acids
227	24-Hydroxylignoceric acid	0.0731905	1.85301e-09	9.7211e-09	1.28231	Fatty acids
244	N-(2-Methylpropyl)Hexadec-2-Enamide	23.8263	6.32038e-08	1.8167e-07	1.27377	Fatty amides
245	Docos-13-Enamide	4.88803	6.58108e-08	1.83036e-07	1.27356	Fatty amides
283	Morin	16.0431	9.63218e-06	1.2795e-05	1.23801	Flavonoids and derivatives
288	kaempferol	18.7542	1.82685e-06	3.01092e-06	1.25559	Flavonoids and derivatives
295	Monorhein	3513.32	4.87951e-07	9.86992e-07	1.26489	Flavonoids and derivatives
303	5,7-Dihydroxy-2-[4-[3-Hydroxy-2-(2-Methoxyphenoxy)Propoxy]-3,5-Dimethoxyphenyl]-2,3-Dihydrochromen-4-One	31.83	2.07644e-05	2.49734e-05	1.2275	Flavonoids and derivatives
334	Monolinolenin	19.1592	6.98925e-07	1.38232e-06	1.26443	Glycerolipids
339	Glyceryl monooleate	12.2166	4.43127e-11	6.57305e-10	1.28603	Glycerolipids
340	2,3-Dihydroxypropyl Octadeca-5,7-Dienoate	5.24195	1.75622e-10	1.99338e-09	1.28527	Glycerolipids
346	2,3-Dihydroxypropyl Octadeca-6,9,12,15-Tetraenoate	13.9249	2.12642e-11	5.70595e-10	1.28637	Glycerolipids
347	1,3-Dihydroxypropan-2-Yl Octadeca-6,9,12-Trienoate	7.95835	4.23918e-11	6.57305e-10	1.28607	Glycerolipids
348	1,3-Dihydroxypropan-2-Yl Octadeca-9,12,15-Trienoate	4.34756	6.37341e-10	4.93485e-09	1.28435	Glycerolipids
349	2,3-Dihydroxypropyl 11-(3-Pentyloxiran-2-Yl)Undec-9-Enoate	7.20398	1.90409e-10	1.99338e-09	1.28523	Glycerolipids
350	2,3-Dihydroxypropyl Octadec-8-Enoate	5.17853	2.56447e-11	5.70595e-10	1.28638	Glycerolipids
351	2,3-Dihydroxypropyl Icos-11-Enoate	9.60711	1.25559e-09	7.98197e-09	1.28354	Glycerolipids
405	Isomuronic acid	10.372	5.72378e-09	2.42579e-08	1.28065	Others
406	Dihydromuronic acid	11.8652	2.01578e-10	1.99338e-09	1.28535	Others
416	Vanillin	4.00732	7.7029e-08	2.07745e-07	1.27306	Others
423	Dimethyl Benzene-1,2-Dicarboxylate	14.5884	1.75723e-09	9.7211e-09	1.28313	Others
431	3-Indolealdehyde	7.0491	7.70617e-09	3.1175e-08	1.27973	Others
438	Pyropheophorbide a	90.7909	5.32612e-08	1.6788e-07	1.27546	Others

## Sheet: Table S3
Table S3 38 compounds exhibited significant changes between BFEFSs and REFSs
No.	Name	FC	P	FDR	VIP	Class
86	Phosphatidylserine(18:1/18:1)	7.20495	8.14894e-08	1.51867e-07	1.28998	Glycerophospholipids
100	PE 18:0_18:2	22.5214	0.00014643	0.00014643	1.20799	Glycerophospholipids
111	PG 14:0_16:0	16.4622	8.24057e-06	9.38509e-06	1.25635	Glycerophospholipids
117	[1-[2,3-Dihydroxypropoxy(Hydroxy)Phosphoryl]Oxy-3-Hexadecanoyloxypropan-2-Yl] (9Z,12Z)-Octadeca-9,12-Dienoate	476.256	1.03826e-10	1.06422e-09	1.3046	Glycerophospholipids
137	(1-Octadec-11-Enoyloxy-3-Phosphonooxypropan-2-Yl) Octadec-9-Enoate	364.874	4.95945e-11	1.01669e-09	1.30443	Glycerophospholipids
143	Hexadec-9-Enoic Acid	30.0056	3.83139e-09	1.57087e-08	1.29825	Fatty acids
155	Jasmonic acid	7.08416	3.06276e-09	1.39526e-08	1.29867	Fatty acids
167	9-Oxo-11-(3-Pentyloxiran-2-Yl)Undec-10-Enoic Acid	4.08189	1.07375e-08	2.93492e-08	1.29941	Fatty acids
169	9-hydroperoxyoctadeca-10,12-dienoic acid	0.154251	5.60454e-07	7.41246e-07	1.28155	Fatty acids
170	12(13)-DiHOME	0.0916297	4.32298e-07	5.90807e-07	1.28276	Fatty acids
174	9,10-Dihode	5.53623	1.41569e-07	2.41847e-07	1.2879	Fatty acids
200	2-Hexadec-4-Enyl-3-Methylidenebutanedioic Acid	9.89245	7.13473e-09	2.25018e-08	1.29708	Fatty acids
203	7-Ethyl-5-(Methylaminomethyl)Hexadec-9-Enoic Acid	80.3842	1.38763e-05	1.49718e-05	1.25378	Fatty acids
205	2-[1-(1-Aminopentadec-8-En-3-Yl)Cyclopentyl]Acetic Acid	92.1087	1.97189e-05	2.02119e-05	1.2493	Fatty acids
225	20-Hydroxyicosanoic Acid	0.0547939	7.33699e-07	9.40052e-07	1.27964	Fatty acids
226	Phellonic acid	53.6095	5.99281e-10	4.09509e-09	1.30271	Fatty acids
227	24-Hydroxylignoceric acid	0.0561979	1.50924e-09	8.83983e-09	1.30048	Fatty acids
243	Octadecanamide	55.7405	2.26549e-06	2.65386e-06	1.27019	Fatty amides
244	N-(2-Methylpropyl)Hexadec-2-Enamide	26.421	1.70481e-07	2.79589e-07	1.28801	Fatty amides
245	Docos-13-Enamide	5.36399	2.45962e-07	3.60159e-07	1.28532	Fatty amides
283	Morin	14.8233	1.89817e-05	1.99551e-05	1.24505	Flavonoids and derivatives
288	kaempferol	14.6702	1.40201e-11	5.74824e-10	1.30423	Flavonoids and derivatives
295	Monorhein	1613.05	1.12364e-05	1.24511e-05	1.2526	Flavonoids and derivatives
303	5,7-Dihydroxy-2-[4-[3-Hydroxy-2-(2-Methoxyphenoxy)Propoxy]-3,5-Dimethoxyphenyl]-2,3-Dihydrochromen-4-One	32.1514	1.47372e-06	1.83099e-06	1.27662	Flavonoids and derivatives
334	Monolinolenin	26.3323	5.54639e-10	4.09509e-09	1.30115	Glycerolipids
339	Glyceryl monooleate	10.9568	2.20203e-09	1.12854e-08	1.2992	Glycerolipids
346	2,3-Dihydroxypropyl Octadeca-6,9,12,15-Tetraenoate	17.0274	1.2495e-08	3.20184e-08	1.29576	Glycerolipids
347	1,3-Dihydroxypropan-2-Yl Octadeca-6,9,12-Trienoate	10.1572	1.92229e-08	4.1481e-08	1.29462	Glycerolipids
348	1,3-Dihydroxypropan-2-Yl Octadeca-9,12,15-Trienoate	4.61019	1.05254e-07	1.87627e-07	1.28893	Glycerolipids
349	2,3-Dihydroxypropyl 11-(3-Pentyloxiran-2-Yl)Undec-9-Enoate	9.26808	5.83416e-09	1.99334e-08	1.29743	Glycerolipids
350	2,3-Dihydroxypropyl Octadec-8-Enoate	4.77086	1.7428e-08	3.96971e-08	1.29491	Glycerolipids
351	2,3-Dihydroxypropyl Icos-11-Enoate	11.0622	1.02257e-08	2.93492e-08	1.29636	Glycerolipids
415	4-Hydroxybenzaldehyde	4.76139	2.3579e-07	3.60159e-07	1.29014	Others
416	Vanillin	4.5559	1.64697e-06	1.98605e-06	1.27295	Others
422	9H-Pyrido[3,4-B]Indole	346.891	5.46199e-08	1.11971e-07	1.29145	Others
423	Dimethyl Benzene-1,2-Dicarboxylate	13.6474	5.51311e-09	1.99334e-08	1.29764	Others
431	3-Indolealdehyde	7.17779	2.86691e-07	4.05322e-07	1.29031	Others
438	Pyropheophorbide a	122.559	7.69261e-11	1.05132e-09	1.30306	Others
